# Supplementary material for: 2-Meth­oxy­imino-2-{2-[(2-methyl­phen­oxy)meth­yl]phen­yl}ethanol
Source: Acta Crystallogr Sect E Struct Rep Online. 2012 Aug 11;68(Pt 9):o2697. doi: 10.1107/S160053681203499X (PMC3435717; doi:10.1107/S160053681203499X)
Supplement: Supplementary file 1 [file e-68-o2697-sup1.cif]

##############################################################################
#                                                                            #
# This CIF contains the data in a paper accepted for publication in          #
# Acta Crystallographica Section E. It conforms to the requirements of       #
# Notes for Authors for Acta Crystallographica Section E, and has been       #
# peer reviewed under the auspices of the IUCr Commission on Journals.       #
#                                                                            #
# Full details of the Crystallographic Information File format               #
# are given in the paper "The Crystallographic Information File (CIF):       #
# a New Standard Archive File for Crystallography" by S. R. Hall, F. H.      #
# Allen and I. D. Brown [Acta Cryst. (1991), A47, 655-685].                  #
#                                                                            #
# The current version of the core CIF dictionary is obtainable from          #
# ftp://ftp.iucr.org/pub/cif_core.dic.                                       #
#                                                                            #
# Software is freely available for graphical display of the structure(s)     #
# in this CIF. For information consult the CIF software page                 #
# http://www.iucr.org/resources/cif/software.                                #
#                                                                            #
# This file may be used for bona fide research purposes within the           #
# scientific community so long as proper attribution is given to the journal # 
# article from which it was obtained.                                        #
#                                                                            #
##############################################################################
data_I
_audit_creation_method     SHELXL-97
_chemical_name_systematic
;
2-Methoxyimino-2-{2-[(2-methylphenoxy)methyl]phenyl}ethanol
;
_chemical_name_common     ?
_chemical_formula_moiety     'C17 H19 N O3'
_chemical_formula_sum     'C17 H19 N O3'
_chemical_formula_iupac     'C17 H19 N O3'
_chemical_formula_weight     285.33
_chemical_melting_point     ?
_symmetry_cell_setting     monoclinic
_symmetry_space_group_name_H-M     'C 2/c '
_symmetry_space_group_name_HALL     '-C 2yc'
loop_
    _symmetry_equiv_pos_as_xyz
    'x, y, z'
    '-x, y, -z+1/2'
    'x+1/2, y+1/2, z'
    '-x+1/2, y+1/2, -z+1/2'
    '-x, -y, -z'
    'x, -y, z-1/2'
    '-x+1/2, -y+1/2, -z'
    'x+1/2, -y+1/2, z-1/2'
_cell_length_a     21.0394(14)
_cell_length_b     20.4128(10)
_cell_length_c     7.6711(5)
_cell_angle_alpha     90.00
_cell_angle_beta     105.729(6)
_cell_angle_gamma     90.00
_cell_volume     3171.2(3)
_cell_formula_units_Z     8
_cell_measurement_reflns_used     2909
_cell_measurement_theta_min     3.5477
_cell_measurement_theta_max     28.9834
_cell_measurement_temperature     293(2)
_exptl_crystal_description     block
_exptl_crystal_colour     colourless
_exptl_crystal_size_max     0.3
_exptl_crystal_size_mid     0.2
_exptl_crystal_size_min     0.1
_exptl_crystal_density_diffrn     1.195
_exptl_crystal_density_meas     ?
_exptl_crystal_density_method     'not measured'
_exptl_crystal_F_000     1216
_exptl_absorpt_coefficient_mu     0.082
_exptl_absorpt_correction_type     multi-scan
_exptl_absorpt_process_details     '(CrysAlis PRO; Oxford Diffraction, 2010)'
_exptl_absorpt_correction_T_min     0.79022
_exptl_absorpt_correction_T_max     1.00000
_exptl_special_details
;
<i>CrysAlis PRO</i>, Oxford Diffraction Ltd., Version 1.171.34.40 (release
27--08-2010 CrysAlis171. NET) (compiled Aug 27 2010,11:50:40) Empirical
absorption correction using spherical harmonics, implemented in SCALE3 ABSPACK
scaling algorithm.
;
_diffrn_ambient_temperature     293(2)
_diffrn_radiation_type     MoK\a
_diffrn_radiation_wavelength     0.71073
_diffrn_radiation_source     'fine-focus sealed tube'
_diffrn_radiation_monochromator     graphite
_diffrn_measurement_device_type     'Oxford Diffraction Xcalibur Sapphire3'
_diffrn_measurement_method     '\w scans'
_diffrn_detector_area_resol_mean     16.1049
_diffrn_reflns_number     11340
_diffrn_reflns_av_R_equivalents     0.0519
_diffrn_reflns_av_sigmaI/netI     0.0608
_diffrn_reflns_theta_min     3.55
_diffrn_reflns_theta_max     25.00
_diffrn_reflns_theta_full     25.00
_diffrn_measured_fraction_theta_max     0.997
_diffrn_measured_fraction_theta_full     0.997
_diffrn_reflns_limit_h_min     -23
_diffrn_reflns_limit_h_max     24
_diffrn_reflns_limit_k_min     -23
_diffrn_reflns_limit_k_max     24
_diffrn_reflns_limit_l_min     -9
_diffrn_reflns_limit_l_max     9
_diffrn_standards_number     0
_diffrn_standards_interval_count     0
_diffrn_standards_interval_time     0
_diffrn_standards_decay_%     0
_refine_special_details
;
Refinement of <i>F</i>^2^ against ALL reflections. The weighted <i>R</i>-factor
<i>wR</i> and goodness of fit <i>S</i> are based on <i>F</i>^2^, conventional
<i>R</i>-factors <i>R</i> are based on <i>F</i>, with <i>F</i> set to zero for
negative <i>F</i>^2^. The threshold expression of <i>F</i>^2^ >
\s(<i>F</i>^2^) is used only for calculating <i>R</i>-factors(gt) <i>etc</i>.
and is not relevant to the choice of reflections for refinement.
<i>R</i>-factors based on <i>F</i>^2^ are statistically about twice as large
as those based on <i>F</i>, and <i>R</i>- factors based on ALL data will be
even larger.
;
_reflns_number_total     2788
_reflns_number_gt     1497
_reflns_threshold_expression     I>2\s(I)
_refine_ls_structure_factor_coef     Fsqd
_refine_ls_matrix_type     full
_refine_ls_R_factor_all     0.1270
_refine_ls_R_factor_gt     0.0657
_refine_ls_wR_factor_gt     0.1741
_refine_ls_wR_factor_ref     0.2118
_refine_ls_goodness_of_fit_ref     1.076
_refine_ls_restrained_S_all     1.076
_refine_ls_number_reflns     2788
_refine_ls_number_parameters     204
_refine_ls_number_restraints     2
_refine_ls_hydrogen_treatment     constr
_refine_ls_weighting_scheme     calc
_refine_ls_weighting_details
                 'calc w=1/[\s^2^(Fo^2^)+(0.0921P)^2^] where P=(Fo^2^+2Fc^2^)/3'
_atom_sites_solution_hydrogens     geom
_atom_sites_solution_primary     direct
_atom_sites_solution_secondary     difmap
_refine_ls_shift/su_max     0.002
_refine_ls_shift/su_mean     0.000
_refine_diff_density_max     0.394
_refine_diff_density_min     -0.220
_refine_ls_extinction_method     none
_refine_ls_extinction_coef     ?
loop_
    _atom_type_symbol
    _atom_type_description
    _atom_type_scat_dispersion_real
    _atom_type_scat_dispersion_imag
    _atom_type_scat_source
    'C' 'C' 0.0033 0.0016
                         'International Tables Vol C Tables 4.2.6.8 and 6.1.1.4'
    'H' 'H' 0.0000 0.0000
                         'International Tables Vol C Tables 4.2.6.8 and 6.1.1.4'
    'N' 'N' 0.0061 0.0033
                         'International Tables Vol C Tables 4.2.6.8 and 6.1.1.4'
    'O' 'O' 0.0106 0.0060
                         'International Tables Vol C Tables 4.2.6.8 and 6.1.1.4'
_computing_data_collection     'CrysAlis PRO (Oxford Diffraction, 2010)'
_computing_cell_refinement     'CrysAlis PRO (Oxford Diffraction, 2010)'
_computing_data_reduction     'CrysAlis PRO (Oxford Diffraction, 2010)'
_computing_structure_solution     'SHELXS97 (Sheldrick, 2008)'
_computing_structure_refinement     'SHELXL97 (Sheldrick, 2008)'
_computing_molecular_graphics
                        'ORTEP-3 (Farrugia, 1997) and SHELXTL (Sheldrick, 2008)'
_computing_publication_material     'PLATON (Spek, 2009)'
loop_
    _atom_site_type_symbol
    _atom_site_label
    _atom_site_fract_x
    _atom_site_fract_y
    _atom_site_fract_z
    _atom_site_U_iso_or_equiv
    _atom_site_adp_type
    _atom_site_calc_flag
    _atom_site_refinement_flags
    _atom_site_occupancy
    _atom_site_symmetry_multiplicity
    _atom_site_disorder_assembly
    _atom_site_disorder_group
    O O4 0.36797(11) 0.16370(9) 0.4565(3) 0.0749(7) Uani d . 1 1 . .
    O O13 0.24680(10) 0.14485(9) 0.7894(3) 0.0689(7) Uani d . 1 1 . .
    N N3 0.37326(13) 0.10321(12) 0.5462(4) 0.0709(8) Uani d . 1 1 . .
    C C2 0.38302(15) 0.11036(14) 0.7167(4) 0.0638(8) Uani d D 1 1 . .
    C C5 0.3638(2) 0.1523(2) 0.2722(5) 0.1041(13) Uani d . 1 1 . .
    H H5A 0.3630 0.1934 0.2110 0.156 Uiso calc R 1 1 . .
    H H5B 0.3242 0.1283 0.2174 0.156 Uiso calc R 1 1 . .
    H H5C 0.4014 0.1273 0.2629 0.156 Uiso calc R 1 1 . .
    C C6 0.39179(15) 0.17396(14) 0.8143(3) 0.0544(8) Uani d . 1 1 . .
    C C7 0.45455(16) 0.19128(17) 0.9162(4) 0.0736(9) Uani d . 1 1 . .
    H H7A 0.4898 0.1630 0.9228 0.088 Uiso calc R 1 1 A .
    C C8 0.4652(2) 0.2500(2) 1.0079(5) 0.0912(12) Uani d . 1 1 . .
    H H8A 0.5077 0.2616 1.0736 0.109 Uiso calc R 1 1 . .
    C C9 0.4141(3) 0.2911(2) 1.0029(5) 0.0943(12) Uani d . 1 1 . .
    H H9A 0.4216 0.3307 1.0653 0.113 Uiso calc R 1 1 A .
    C C10 0.3504(2) 0.27400(16) 0.9042(5) 0.0785(10) Uani d . 1 1 . .
    H H10A 0.3155 0.3022 0.9023 0.094 Uiso calc R 1 1 . .
    C C11 0.33831(16) 0.21524(14) 0.8083(4) 0.0577(8) Uani d . 1 1 . .
    C C12 0.27043(14) 0.19845(14) 0.7035(4) 0.0635(9) Uani d . 1 1 . .
    H H12A 0.2418 0.2361 0.6974 0.076 Uiso calc R 1 1 . .
    H H12B 0.2701 0.1864 0.5810 0.076 Uiso calc R 1 1 . .
    C C14 0.18363(16) 0.12314(14) 0.7087(4) 0.0596(8) Uani d . 1 1 . .
    C C15 0.16296(18) 0.06974(15) 0.7930(5) 0.0722(9) Uani d . 1 1 . .
    C C16 0.0989(2) 0.04775(18) 0.7189(6) 0.0901(12) Uani d . 1 1 . .
    H H16A 0.0832 0.0129 0.7735 0.108 Uiso calc R 1 1 . .
    C C17 0.0578(2) 0.0762(2) 0.5666(7) 0.0991(13) Uani d . 1 1 . .
    H H17A 0.0152 0.0604 0.5195 0.119 Uiso calc R 1 1 . .
    C C18 0.07975(19) 0.1270(2) 0.4858(5) 0.0902(12) Uani d . 1 1 . .
    H H18A 0.0523 0.1457 0.3820 0.108 Uiso calc R 1 1 . .
    C C19 0.14248(17) 0.15098(15) 0.5562(5) 0.0737(9) Uani d . 1 1 . .
    H H19A 0.1572 0.1862 0.5006 0.088 Uiso calc R 1 1 . .
    C C20 0.2088(2) 0.03868(18) 0.9558(5) 0.1147(15) Uani d . 1 1 . .
    H H20A 0.2484 0.0250 0.9269 0.172 Uiso calc R 1 1 . .
    H H20B 0.1877 0.0013 0.9919 0.172 Uiso calc R 1 1 . .
    H H20C 0.2197 0.0698 1.0532 0.172 Uiso calc R 1 1 . .
    O O11A 0.4567(3) 0.0312(2) 0.8725(8) 0.253(3) Uani d PD 0.86 1 A 1
    H H11Y 0.4837 0.0106 0.9553 0.380 Uiso d PR 0.86 1 A 1
    H H11Z 0.4806 0.0312 0.8007 0.380 Uiso d PR 0.86 1 A 1
    C C11A 0.3946(2) 0.0467(2) 0.8269(7) 0.0952(17) Uani d PD 0.86 1 A 1
    H H11A 0.3796 0.0522 0.9351 0.114 Uiso calc PR 0.43 1 A 1
    H H11B 0.3691 0.0116 0.7556 0.114 Uiso calc PR 0.43 1 A 1
    O O11B 0.3776(10) -0.0022(7) 0.757(2) 0.107(7) Uani d PD 0.14 1 A 2
    H H11X 0.3746 -0.0298 0.8361 0.161 Uiso d PR 0.14 1 A 2
    C C11B 0.3637(19) 0.0532(6) 0.822(4) 0.0952(17) Uani d PD 0.14 1 A 2
    H H11C 0.3875 0.0566 0.9491 0.114 Uiso calc PR 0.14 1 A 2
    H H11D 0.3168 0.0552 0.8123 0.114 Uiso calc PR 0.14 1 A 2
loop_
    _atom_site_aniso_label
    _atom_site_aniso_U_11
    _atom_site_aniso_U_22
    _atom_site_aniso_U_33
    _atom_site_aniso_U_12
    _atom_site_aniso_U_13
    _atom_site_aniso_U_23
    O4 0.1028(18) 0.0737(14) 0.0500(13) -0.0026(12) 0.0234(11) 0.0048(10)
    O13 0.0712(15) 0.0688(13) 0.0615(13) -0.0153(11) 0.0090(11) 0.0183(10)
    N3 0.091(2) 0.0592(15) 0.0623(18) 0.0014(13) 0.0212(14) -0.0015(13)
    C2 0.080(2) 0.0564(18) 0.0553(19) -0.0021(16) 0.0193(15) 0.0060(15)
    C5 0.141(4) 0.120(3) 0.050(2) -0.007(3) 0.023(2) -0.008(2)
    C6 0.067(2) 0.0615(18) 0.0362(16) -0.0124(16) 0.0163(14) 0.0013(12)
    C7 0.074(2) 0.095(2) 0.054(2) -0.0094(19) 0.0206(17) -0.0034(18)
    C8 0.088(3) 0.118(3) 0.070(2) -0.043(3) 0.026(2) -0.019(2)
    C9 0.128(4) 0.081(3) 0.083(3) -0.043(3) 0.045(3) -0.030(2)
    C10 0.110(3) 0.063(2) 0.075(2) -0.004(2) 0.046(2) -0.0010(17)
    C11 0.071(2) 0.0549(17) 0.0504(17) -0.0103(17) 0.0220(15) 0.0061(13)
    C12 0.073(2) 0.0567(18) 0.0632(19) -0.0037(15) 0.0227(16) 0.0184(15)
    C14 0.067(2) 0.0572(18) 0.0570(19) -0.0061(16) 0.0201(16) -0.0041(14)
    C15 0.082(3) 0.0623(19) 0.078(2) -0.0110(19) 0.0319(19) -0.0012(17)
    C16 0.094(3) 0.073(2) 0.115(3) -0.025(2) 0.050(3) -0.016(2)
    C17 0.070(3) 0.096(3) 0.130(4) -0.011(2) 0.026(3) -0.035(3)
    C18 0.071(3) 0.092(3) 0.101(3) 0.004(2) 0.011(2) -0.012(2)
    C19 0.068(2) 0.075(2) 0.076(2) 0.0006(19) 0.0161(18) 0.0016(17)
    C20 0.145(4) 0.092(3) 0.110(3) -0.029(2) 0.038(3) 0.036(2)
    O11A 0.166(5) 0.175(4) 0.355(9) 0.019(4) -0.040(4) 0.159(5)
    C11A 0.089(5) 0.075(3) 0.113(4) 0.026(3) 0.012(3) 0.024(3)
    O11B 0.20(2) 0.031(8) 0.083(12) 0.001(11) 0.026(12) -0.011(8)
    C11B 0.089(5) 0.075(3) 0.113(4) 0.026(3) 0.012(3) 0.024(3)
_geom_special_details
;
All e.s.d.'s (except the e.s.d. in the dihedral angle between two l.s. planes)
are estimated using the full covariance matrix. The cell e.s.d.'s are taken
into account individually in the estimation of e.s.d.'s in distances, angles
and torsion angles; correlations between e.s.d.'s in cell parameters are only
used when they are defined by crystal symmetry. An approximate (isotropic)
treatment of cell e.s.d.'s is used for estimating e.s.d.'s involving l.s.
planes.
;
loop_
    _geom_bond_atom_site_label_1
    _geom_bond_atom_site_label_2
    _geom_bond_site_symmetry_2
    _geom_bond_distance
    _geom_bond_publ_flag
    O4 N3 . 1.403(3) ?
    O4 C5 . 1.412(4) ?
    O13 C14 . 1.378(3) ?
    O13 C12 . 1.434(3) ?
    N3 C2 . 1.277(3) ?
    C2 C6 . 1.485(4) ?
    C2 C11A . 1.533(5) ?
    C2 C11B . 1.535(7) ?
    C5 H5A . 0.9600 ?
    C5 H5B . 0.9600 ?
    C5 H5C . 0.9600 ?
    C6 C7 . 1.386(4) ?
    C6 C11 . 1.396(4) ?
    C7 C8 . 1.378(5) ?
    C7 H7A . 0.9300 ?
    C8 C9 . 1.355(5) ?
    C8 H8A . 0.9300 ?
    C9 C10 . 1.394(5) ?
    C9 H9A . 0.9300 ?
    C10 C11 . 1.394(4) ?
    C10 H10A . 0.9300 ?
    C11 C12 . 1.477(4) ?
    C12 H12A . 0.9700 ?
    C12 H12B . 0.9700 ?
    C14 C19 . 1.375(4) ?
    C14 C15 . 1.396(4) ?
    C15 C16 . 1.388(5) ?
    C15 C20 . 1.497(5) ?
    C16 C17 . 1.379(5) ?
    C16 H16A . 0.9300 ?
    C17 C18 . 1.352(5) ?
    C17 H17A . 0.9300 ?
    C18 C19 . 1.374(4) ?
    C18 H18A . 0.9300 ?
    C19 H19A . 0.9300 ?
    C20 H20A . 0.9600 ?
    C20 H20B . 0.9600 ?
    C20 H20C . 0.9600 ?
    O11A C11A . 1.298(6) ?
    O11A H11Y . 0.8400 ?
    O11A H11Z . 0.8399 ?
    C11A H11A . 0.9700 ?
    C11A H11B . 0.9700 ?
    O11B C11B . 1.300(8) ?
    O11B H11X . 0.8400 ?
    C11B H11C . 0.9700 ?
    C11B H11D . 0.9700 ?
loop_
    _geom_angle_atom_site_label_1
    _geom_angle_atom_site_label_2
    _geom_angle_atom_site_label_3
    _geom_angle_site_symmetry_1
    _geom_angle_site_symmetry_3
    _geom_angle
    _geom_angle_publ_flag
    N3 O4 C5 . . 108.7(2) ?
    C14 O13 C12 . . 116.8(2) ?
    C2 N3 O4 . . 111.8(2) ?
    N3 C2 C6 . . 125.5(3) ?
    N3 C2 C11A . . 115.2(3) ?
    C6 C2 C11A . . 118.9(3) ?
    N3 C2 C11B . . 117.4(12) ?
    C6 C2 C11B . . 114.4(9) ?
    O4 C5 H5A . . 109.5 ?
    O4 C5 H5B . . 109.5 ?
    H5A C5 H5B . . 109.5 ?
    O4 C5 H5C . . 109.5 ?
    H5A C5 H5C . . 109.5 ?
    H5B C5 H5C . . 109.5 ?
    C7 C6 C11 . . 120.1(3) ?
    C7 C6 C2 . . 118.5(3) ?
    C11 C6 C2 . . 121.5(3) ?
    C8 C7 C6 . . 120.5(3) ?
    C8 C7 H7A . . 119.7 ?
    C6 C7 H7A . . 119.7 ?
    C9 C8 C7 . . 120.4(4) ?
    C9 C8 H8A . . 119.8 ?
    C7 C8 H8A . . 119.8 ?
    C8 C9 C10 . . 119.9(3) ?
    C8 C9 H9A . . 120.0 ?
    C10 C9 H9A . . 120.0 ?
    C9 C10 C11 . . 120.9(3) ?
    C9 C10 H10A . . 119.6 ?
    C11 C10 H10A . . 119.6 ?
    C10 C11 C6 . . 118.1(3) ?
    C10 C11 C12 . . 119.9(3) ?
    C6 C11 C12 . . 122.0(3) ?
    O13 C12 C11 . . 109.4(2) ?
    O13 C12 H12A . . 109.8 ?
    C11 C12 H12A . . 109.8 ?
    O13 C12 H12B . . 109.8 ?
    C11 C12 H12B . . 109.8 ?
    H12A C12 H12B . . 108.2 ?
    C19 C14 O13 . . 123.9(3) ?
    C19 C14 C15 . . 120.9(3) ?
    O13 C14 C15 . . 115.2(3) ?
    C16 C15 C14 . . 116.9(3) ?
    C16 C15 C20 . . 122.6(3) ?
    C14 C15 C20 . . 120.4(3) ?
    C17 C16 C15 . . 121.8(4) ?
    C17 C16 H16A . . 119.1 ?
    C15 C16 H16A . . 119.1 ?
    C18 C17 C16 . . 119.9(4) ?
    C18 C17 H17A . . 120.1 ?
    C16 C17 H17A . . 120.1 ?
    C17 C18 C19 . . 120.3(4) ?
    C17 C18 H18A . . 119.9 ?
    C19 C18 H18A . . 119.9 ?
    C18 C19 C14 . . 120.2(3) ?
    C18 C19 H19A . . 119.9 ?
    C14 C19 H19A . . 119.9 ?
    C15 C20 H20A . . 109.5 ?
    C15 C20 H20B . . 109.5 ?
    H20A C20 H20B . . 109.5 ?
    C15 C20 H20C . . 109.5 ?
    H20A C20 H20C . . 109.5 ?
    H20B C20 H20C . . 109.5 ?
    C11A O11A H11Y . . 138.5 ?
    C11A O11A H11Z . . 124.1 ?
    H11Y O11A H11Z . . 95.5 ?
    O11A C11A C2 . . 110.6(4) ?
    O11A C11A H11A . . 109.5 ?
    C2 C11A H11A . . 109.5 ?
    O11A C11A H11B . . 109.5 ?
    C2 C11A H11B . . 109.5 ?
    H11A C11A H11B . . 108.1 ?
    C11B O11B H11X . . 104.0 ?
    O11B C11B C2 . . 109.9(12) ?
    O11B C11B H11C . . 109.7 ?
    C2 C11B H11C . . 109.7 ?
    O11B C11B H11D . . 109.7 ?
    C2 C11B H11D . . 109.7 ?
    H11C C11B H11D . . 108.2 ?
loop_
    _geom_torsion_atom_site_label_1
    _geom_torsion_atom_site_label_2
    _geom_torsion_atom_site_label_3
    _geom_torsion_atom_site_label_4
    _geom_torsion_site_symmetry_1
    _geom_torsion_site_symmetry_2
    _geom_torsion_site_symmetry_3
    _geom_torsion_site_symmetry_4
    _geom_torsion
    _geom_torsion_publ_flag
    C5 O4 N3 C2 . . . . 174.3(3) ?
    O4 N3 C2 C6 . . . . -3.3(4) ?
    O4 N3 C2 C11A . . . . -175.6(3) ?
    O4 N3 C2 C11B . . . . 157.0(14) ?
    N3 C2 C6 C7 . . . . -105.8(4) ?
    C11A C2 C6 C7 . . . . 66.3(4) ?
    C11B C2 C6 C7 . . . . 93.5(16) ?
    N3 C2 C6 C11 . . . . 75.6(4) ?
    C11A C2 C6 C11 . . . . -112.3(3) ?
    C11B C2 C6 C11 . . . . -85.1(16) ?
    C11 C6 C7 C8 . . . . -1.9(4) ?
    C2 C6 C7 C8 . . . . 179.5(3) ?
    C6 C7 C8 C9 . . . . 1.5(5) ?
    C7 C8 C9 C10 . . . . -0.1(5) ?
    C8 C9 C10 C11 . . . . -0.7(5) ?
    C9 C10 C11 C6 . . . . 0.2(4) ?
    C9 C10 C11 C12 . . . . -179.5(3) ?
    C7 C6 C11 C10 . . . . 1.1(4) ?
    C2 C6 C11 C10 . . . . 179.6(3) ?
    C7 C6 C11 C12 . . . . -179.2(2) ?
    C2 C6 C11 C12 . . . . -0.6(4) ?
    C14 O13 C12 C11 . . . . 179.7(2) ?
    C10 C11 C12 O13 . . . . -110.4(3) ?
    C6 C11 C12 O13 . . . . 69.9(3) ?
    C12 O13 C14 C19 . . . . -1.9(4) ?
    C12 O13 C14 C15 . . . . 178.2(2) ?
    C19 C14 C15 C16 . . . . -1.8(5) ?
    O13 C14 C15 C16 . . . . 178.0(3) ?
    C19 C14 C15 C20 . . . . 178.3(3) ?
    O13 C14 C15 C20 . . . . -1.8(4) ?
    C14 C15 C16 C17 . . . . 1.5(5) ?
    C20 C15 C16 C17 . . . . -178.6(4) ?
    C15 C16 C17 C18 . . . . -0.2(6) ?
    C16 C17 C18 C19 . . . . -0.9(6) ?
    C17 C18 C19 C14 . . . . 0.5(5) ?
    O13 C14 C19 C18 . . . . -179.0(3) ?
    C15 C14 C19 C18 . . . . 0.9(5) ?
    N3 C2 C11A O11A . . . . 87.9(5) ?
    C6 C2 C11A O11A . . . . -85.0(5) ?
    C11B C2 C11A O11A . . . . -171(3) ?
    N3 C2 C11B O11B . . . . 38(3) ?
    C6 C2 C11B O11B . . . . -160(2) ?
    C11A C2 C11B O11B . . . . -53.1(15) ?
loop_
    _geom_hbond_atom_site_label_D
    _geom_hbond_atom_site_label_H
    _geom_hbond_atom_site_label_A
    _geom_hbond_site_symmetry_A
    _geom_hbond_distance_DH
    _geom_hbond_distance_HA
    _geom_hbond_distance_DA
    _geom_hbond_angle_DHA
    O11A H11Y O11A 5_657 0.84 1.77 2.614(8) 177.6
    O11A H11Z O11A 2_656 0.84 2.11 2.950(14) 178.1
    O11B H11X N3 6_556 0.84 2.21 3.046(18) 176.7
_iucr_refine_instructions_details
;
TITL I         C 2/c        R = 0.06
CELL  0.71073  21.0394  20.4128   7.6711   90.000  105.729   90.000
ZERR     8.00   0.0014   0.0010   0.0005    0.000    0.006    0.000
LATT   7
SYMM  - X,   Y, 1/2 - Z
SFAC  C    H    N    O
UNIT  136  152  8    24
OMIT -3.0 50.0
MERG   2
EADP C11A C11B
SADI 0.005 C11A O11A C11B O11B
SADI 0.005 C2 C11A C2 C11B
EQIV $1 -x+1, -y, -z+2
EQIV $2 -x+1, y, -z+3/2
EQIV $3  x, -y, z+1/2
HTAB O11A O11A_$1
HTAB O11A O11A_$2
HTAB O11B N3_$3
FMAP   2
PLAN   20
ACTA
BOND   $H
CONF
L.S.   5
TEMP    20.00
WGHT    0.092100
FVAR       3.25075
O4    4    0.367970    0.163699    0.456519    11.00000    0.10277    0.07365 =
         0.05000    0.00481    0.02341   -0.00259
O13   4    0.246796    0.144855    0.789448    11.00000    0.07118    0.06882 =
         0.06147    0.01829    0.00904   -0.01531
N3    3    0.373257    0.103214    0.546174    11.00000    0.09144    0.05916 =
         0.06228   -0.00148    0.02118    0.00138
C2    1    0.383019    0.110361    0.716732    11.00000    0.08013    0.05639 =
         0.05531    0.00602    0.01930   -0.00211
C5    1    0.363792    0.152278    0.272201    11.00000    0.14055    0.12000 =
         0.05032   -0.00840    0.02335   -0.00703
AFIX 137
H5A   2    0.362966    0.193417    0.210986    11.00000   -1.50000
H5B   2    0.324150    0.128308    0.217419    11.00000   -1.50000
H5C   2    0.401421    0.127343    0.262887    11.00000   -1.50000
AFIX   0
C6    1    0.391785    0.173965    0.814320    11.00000    0.06699    0.06147 =
         0.03619    0.00133    0.01634   -0.01241
C7    1    0.454550    0.191285    0.916208    11.00000    0.07408    0.09479 =
         0.05386   -0.00339    0.02058   -0.00943
AFIX  43
H7A   2    0.489785    0.163016    0.922753    11.00000   -1.20000
AFIX   0
C8    1    0.465178    0.250050    1.007900    11.00000    0.08753    0.11828 =
         0.07024   -0.01865    0.02574   -0.04291
AFIX  43
H8A   2    0.507675    0.261609    1.073626    11.00000   -1.20000
AFIX   0
C9    1    0.414115    0.291103    1.002926    11.00000    0.12794    0.08131 =
         0.08286   -0.02980    0.04452   -0.04295
AFIX  43
H9A   2    0.421581    0.330658    1.065313    11.00000   -1.20000
AFIX   0
C10   1    0.350384    0.273996    0.904216    11.00000    0.10962    0.06319 =
         0.07511   -0.00099    0.04605   -0.00445
AFIX  43
H10A  2    0.315454    0.302152    0.902342    11.00000   -1.20000
AFIX   0
C11   1    0.338307    0.215236    0.808252    11.00000    0.07105    0.05487 =
         0.05043    0.00605    0.02198   -0.01035
C12   1    0.270431    0.198445    0.703541    11.00000    0.07291    0.05675 =
         0.06317    0.01843    0.02266   -0.00367
AFIX  23
H12A  2    0.241798    0.236109    0.697425    11.00000   -1.20000
H12B  2    0.270064    0.186355    0.580984    11.00000   -1.20000
AFIX   0
C14   1    0.183634    0.123143    0.708690    11.00000    0.06669    0.05717 =
         0.05698   -0.00412    0.02006   -0.00609
C15   1    0.162958    0.069740    0.792971    11.00000    0.08230    0.06227 =
         0.07806   -0.00118    0.03185   -0.01104
C16   1    0.098899    0.047751    0.718916    11.00000    0.09425    0.07345 =
         0.11507   -0.01559    0.04979   -0.02488
AFIX  43
H16A  2    0.083233    0.012906    0.773526    11.00000   -1.20000
AFIX   0
C17   1    0.057845    0.076164    0.566558    11.00000    0.07044    0.09606 =
         0.13005   -0.03480    0.02601   -0.01086
AFIX  43
H17A  2    0.015152    0.060402    0.519474    11.00000   -1.20000
AFIX   0
C18   1    0.079752    0.126959    0.485752    11.00000    0.07081    0.09236 =
         0.10051   -0.01198    0.01124    0.00393
AFIX  43
H18A  2    0.052254    0.145728    0.382040    11.00000   -1.20000
AFIX   0
C19   1    0.142479    0.150978    0.556204    11.00000    0.06814    0.07460 =
         0.07643    0.00158    0.01612    0.00059
AFIX  43
H19A  2    0.157161    0.186174    0.500607    11.00000   -1.20000
AFIX   0
C20   1    0.208806    0.038680    0.955844    11.00000    0.14457    0.09184 =
         0.10950    0.03610    0.03778   -0.02928
AFIX 137
H20A  2    0.248387    0.024975    0.926857    11.00000   -1.50000
H20B  2    0.187705    0.001331    0.991925    11.00000   -1.50000
H20C  2    0.219734    0.069814    1.053219    11.00000   -1.50000
AFIX   0
PART    1
O11A  4    0.456735    0.031195    0.872498    10.86200    0.16556    0.17463 =
         0.35505    0.15946   -0.04046    0.01886
AFIX   3
H11Y  2    0.483665    0.010625    0.955288    10.86200   -1.50000
H11Z  2    0.480595    0.031195    0.800677    10.86200   -1.50000
AFIX   0
C11A  1    0.394568    0.046696    0.826940    10.86200    0.08894    0.07515 =
         0.11258    0.02445    0.01207    0.02575
AFIX  23
H11A  2    0.379639    0.052181    0.935101    10.43100   -1.20000
H11B  2    0.369096    0.011601    0.755596    10.43100   -1.20000
AFIX   0
PART    2
O11B  4    0.377555   -0.002176    0.757365    10.13800    0.20023    0.03141 =
         0.08338   -0.01113    0.02611    0.00102
AFIX   3
H11X  2    0.374645   -0.029766    0.836076    10.13800   -1.50000
AFIX   0
C11B  1    0.363665    0.053221    0.822027    10.13800    0.08894    0.07515 =
         0.11258    0.02445    0.01207    0.02575
AFIX  23
H11C  2    0.387473    0.056575    0.949086    10.13800   -1.20000
H11D  2    0.316766    0.055229    0.812278    10.13800   -1.20000
HKLF    4
END
;
data_global
_journal_date_recd_electronic     2012-07-25
_journal_date_accepted     2012-08-08
_journal_name_full     'Acta Crystallographica, Section E'
_journal_year     2012
_journal_volume     68
_journal_issue      9
_journal_page_first     o2697
_journal_page_last     o2697
_journal_paper_category     QO
_journal_paper_doi     10.1107/S160053681203499X
_journal_coeditor_code     LH5508
_publ_contact_author_name     'Rajnikant'
_publ_contact_author_address
;
Post-Graduate Department of Physics & Electronics,
University of Jammu,
Jammu Tawi 180 006,
India
;
_publ_contact_author_email     'rkvk.paper11@gmail.com'
_publ_contact_author_fax     '+911912432051'
_publ_contact_author_phone     '+919419194375'
_publ_section_title
;
2-Methoxyimino-2-{2-[(2-methylphenoxy)methyl]phenyl}ethanol
;
loop_
    _publ_author_name
    _publ_author_footnote
    _publ_author_address
    'Rajni Kant' .
;
X-ray Crystallography Laboratory,
Post-Graduate Department of Physics & Electronics,
University of Jammu, Jammu Tawi 180 006, India
;
    'Gupta, Vivek K.' .
;
X-ray Crystallography Laboratory,
Post-Graduate Department of Physics & Electronics,
University of Jammu, Jammu Tawi 180 006, India
;
    'Kapoor, Kamini' .
;
X-ray Crystallography Laboratory,
Post-Graduate Department of Physics & Electronics,
University of Jammu, Jammu Tawi 180 006, India
;
    'Shripanavar, Chetan S. ' .
;
National Research Centre for Grapes, Pune 412 307, India
;
    'Kaushik Banerjee' .
;
National Research Centre for Grapes, Pune 412 307, India
;
