# Supplementary material for: 2-Meth­oxy­imino-2-{2-[(2-methyl­phen­oxy)meth­yl]phen­yl}ethanol
Source: Acta Crystallogr Sect E Struct Rep Online. 2012 Aug 11;68(Pt 9):o2697. doi: 10.1107/S160053681203499X (PMC3435717; doi:10.1107/S160053681203499X)
Supplement: Supplementary file 2 [file e-68-o2697-Isup2.hkl]

#
# h,k,l, Fc-squared, Fo-squared, sigma(Fo-squared) and status flag
#
data_I
_shelx_title ' I         C 2/c        R = 0.06'
_shelx_refln_list_code          4
_shelx_F_calc_maximum      307.49
_exptl_crystal_F_000      1216.00
_reflns_d_resolution_high  0.8409
 
loop_
 _symmetry_equiv_pos_as_xyz
 'x, y, z'
 '-x, y, -z+1/2'
 'x+1/2, y+1/2, z'
 '-x+1/2, y+1/2, -z+1/2'
 '-x, -y, -z'
 'x, -y, z-1/2'
 '-x+1/2, -y+1/2, -z'
 'x+1/2, -y+1/2, z-1/2'
 
_cell_length_a    21.0394
_cell_length_b    20.4128
_cell_length_c     7.6711
_cell_angle_alpha  90.000
_cell_angle_beta  105.729
_cell_angle_gamma  90.000
 
_shelx_F_squared_multiplier     1.000
 
loop_
 _refln_index_h
 _refln_index_k
 _refln_index_l
 _refln_F_squared_calc
 _refln_F_squared_meas
 _refln_F_squared_sigma
 _refln_observed_status
   4   0   0    56792.39    55286.00    434.97 o
   6   0   0     2855.44     2983.96     62.65 o
   8   0   0     7749.20     8072.34    119.30 o
  10   0   0     5654.94     5594.18    120.32 o
  12   0   0      212.50      153.99     22.74 o
  14   0   0      584.04      543.91     43.37 o
  16   0   0       19.31       36.01     13.30 o
  18   0   0        0.11      -10.20     12.35 o
  20   0   0       25.25       44.25     43.75 o
  22   0   0        0.89       -9.00     33.35 o
  24   0   0        0.17       56.79     50.70 o
   5   1   0     8939.19     9576.25     95.76 o
   7   1   0    11159.31    11354.42    112.42 o
   9   1   0     4426.41     4462.06     75.00 o
  11   1   0     3041.67     3138.73     65.97 o
  13   1   0     1766.05     1567.91     50.44 o
  15   1   0        0.03       -0.84      5.12 o
  17   1   0       89.68       74.61     12.61 o
  19   1   0        0.24       15.56     12.29 o
  21   1   0       17.10       37.57     34.32 o
  23   1   0        0.55       36.41     33.41 o
   4   2   0       17.14        3.92      3.47 o
   6   2   0     1251.02     1300.09     40.28 o
   8   2   0     1483.13     1460.01     42.18 o
  10   2   0     3519.51     3938.68     71.47 o
  12   2   0      183.27      168.58     16.24 o
  14   2   0       15.46       21.51      5.42 o
  16   2   0       99.12       79.41     11.85 o
  18   2   0       55.58       58.87     17.57 o
  20   2   0        1.12        1.98     13.47 o
  22   2   0        7.37        2.80     13.82 o
  24   2   0        1.49       -1.53     20.39 o
   3   3   0     9239.26     8040.66     61.94 o
   5   3   0      243.74      202.88     12.76 o
   7   3   0     1512.32     1280.19     36.97 o
   9   3   0     3967.92     3949.60     79.95 o
  11   3   0     1451.39     1413.69     42.14 o
  13   3   0      352.12      387.78     23.97 o
  15   3   0       33.28       16.98      9.82 o
  17   3   0      144.36      183.47     23.58 o
  19   3   0      116.59      114.28     28.34 o
  21   3   0       35.05       14.49     27.65 o
  23   3   0        0.26        2.27     31.36 o
   0   4   0     8366.11     7548.09     75.17 o
   2   4   0     5491.09     5274.67     34.40 o
   4   4   0    13247.06    11652.91     93.70 o
   6   4   0      988.70      920.61     25.55 o
   8   4   0     4205.55     4130.60     87.75 o
  10   4   0       39.07       40.06      6.69 o
  12   4   0        6.90        9.76      5.50 o
  14   4   0        0.17        9.93      3.81 o
  16   4   0     1377.39     1488.78     63.54 o
  18   4   0      162.58      128.26     25.63 o
  20   4   0        8.92        8.29      7.39 o
  22   4   0        1.60       31.10     27.36 o
   1   5   0     5047.23     4938.98     44.27 o
   3   5   0      536.87      482.05     12.84 o
   5   5   0     4563.07     4075.70     48.89 o
   7   5   0     1071.66     1080.66     31.18 o
   9   5   0     2570.17     2953.06     90.37 o
  11   5   0      231.28      234.98     28.32 o
  13   5   0       74.84       56.21      9.52 o
  15   5   0      276.38      354.06     47.12 o
  17   5   0       74.59       92.32     26.13 o
  19   5   0       15.24       -6.78     15.56 o
  21   5   0        7.29       37.31     15.41 o
  23   5   0        1.12      -15.69     24.53 o
   0   6   0     4008.66     4024.35     61.82 o
   2   6   0     2632.90     2705.21     31.77 o
   4   6   0       85.19       83.86      7.47 o
   6   6   0     1673.01     2164.46     51.20 o
   8   6   0     3925.53     3967.20     78.47 o
  10   6   0       77.87       63.66      9.84 o
  12   6   0       59.42       94.59     25.87 o
  14   6   0        2.49       10.50      7.03 o
  16   6   0       46.10       45.69     20.83 o
  18   6   0       76.74       75.22     21.65 o
  20   6   0       20.90       25.74      9.68 o
  22   6   0       12.17       29.84     26.87 o
   1   7   0     2824.69     2753.51     42.30 o
   3   7   0       61.24       70.83      5.93 o
   5   7   0     2016.43     1934.70     33.71 o
   7   7   0      556.85      490.00     26.44 o
   9   7   0       41.80       33.04      6.87 o
  11   7   0        0.51       21.19      8.23 o
  13   7   0       56.02       55.51      9.85 o
  15   7   0      130.77      119.82     20.45 o
  17   7   0        3.32       15.94     13.01 o
  19   7   0       86.06       86.76     36.98 o
  21   7   0        6.35        9.14     14.17 o
  23   7   0        0.10       -6.59     14.84 o
   0   8   0      887.22     1027.32     42.17 o
   2   8   0      141.54      180.23     11.90 o
   4   8   0      256.32      218.66     10.99 o
   6   8   0      227.54      226.96     12.83 o
   8   8   0       93.83       99.37     14.93 o
  10   8   0       44.07       53.95     11.85 o
  12   8   0       16.79       12.48      5.67 o
  14   8   0        6.32        2.62     17.27 o
  16   8   0      315.00      290.26     56.63 o
  18   8   0      408.10      418.98     98.65 o
  20   8   0       60.05       18.12     26.09 o
  22   8   0        0.75       -7.53      5.02 o
   1   9   0      264.37      309.90     17.44 o
   3   9   0      162.37      155.00     12.69 o
   5   9   0      422.06      415.82     16.29 o
   7   9   0       34.79       35.70      5.09 o
   9   9   0        1.60       16.74     13.17 o
  11   9   0       94.59      112.04     17.55 o
  13   9   0       46.04       34.11     23.07 o
  15   9   0       48.02       79.80     37.22 o
  17   9   0       37.48       60.73     78.52 o
  19   9   0       14.95       84.00     95.75 o
  21   9   0       28.21       18.99    116.20 o
   0  10   0     2400.73     2623.03     83.21 o
   2  10   0       30.53       19.75      7.03 o
   4  10   0       45.46       49.56      9.94 o
   6  10   0        4.98        1.39      3.06 o
   8  10   0      498.24      641.76     31.53 o
  10  10   0       71.29       73.16     17.62 o
  12  10   0       82.53      100.44     19.29 o
  14  10   0       29.02       78.06     59.23 o
  16  10   0        4.89       29.76    103.55 o
  18  10   0      186.38      292.36    118.68 o
  20  10   0       65.19      123.38     54.58 o
   1  11   0     2736.37     2711.21     64.40 o
   3  11   0     1646.72     1837.45     50.79 o
   5  11   0      322.66      418.05     23.18 o
   7  11   0       46.81       47.52      5.09 o
   9  11   0      388.22      449.35     29.50 o
  11  11   0       86.74      132.84     19.63 o
  13  11   0        3.15        9.50     46.60 o
  15  11   0       12.50       68.18     68.81 o
  17  11   0        0.00       17.97    102.22 o
  19  11   0       25.30       41.07    111.84 o
  21  11   0       16.86       38.13     79.58 o
   0  12   0     1470.64     1541.24     99.43 o
   2  12   0      587.27      562.50     30.17 o
   4  12   0       49.31       38.09      9.76 o
   6  12   0      453.74      398.11     23.30 o
   8  12   0      555.47      636.98     32.25 o
  10  12   0      556.12      655.01     47.83 o
  12  12   0      435.39      586.14     70.11 o
  14  12   0       40.10       74.59     56.01 o
  16  12   0       15.65       35.43    117.21 o
  18  12   0        0.60       26.60    110.10 o
  20  12   0        3.12        6.72     69.85 o
   1  13   0      792.80      910.64     48.33 o
   3  13   0        4.05       -9.34     10.28 o
   5  13   0       36.08       16.23     10.57 o
   7  13   0       32.04       54.06      6.90 o
   9  13   0       52.68       51.73     30.65 o
  11  13   0     1202.71     1336.53    129.02 o
  13  13   0       41.78       52.23     31.52 o
  15  13   0       22.66       22.00     69.05 o
  17  13   0       72.32       26.14     43.08 o
  19  13   0       22.88       46.32     91.86 o
   0  14   0       14.99        5.43      6.22 o
   2  14   0      685.49      802.47     46.12 o
   4  14   0      180.56      182.02     20.23 o
   6  14   0       58.37       60.42     12.45 o
   8  14   0      213.79      254.33     26.10 o
  10  14   0     1180.89     1101.41    118.25 o
  12  14   0     1490.49     1490.86    145.05 o
  14  14   0      162.53      172.24     77.28 o
  16  14   0        7.10       -3.67     49.79 o
  18  14   0       21.67      -13.67     36.83 o
   1  15   0     1111.05     1270.93     61.43 o
   3  15   0      311.68      318.40     29.69 o
   5  15   0      771.32      723.17     44.88 o
   7  15   0      251.39      269.85     41.02 o
   9  15   0        0.55       -1.50     19.50 o
  11  15   0      179.35      161.96     48.85 o
  13  15   0       98.75      159.50     48.39 o
  15  15   0       10.69        8.73     36.29 o
  17  15   0        7.30        9.93     32.50 o
   0  16   0       92.17      106.83     20.82 o
   2  16   0      105.30       93.36     14.90 o
   4  16   0      311.61      390.47     38.14 o
   6  16   0       48.53       58.42     15.89 o
   8  16   0      481.94      514.62     54.67 o
  10  16   0      149.14      101.60     33.02 o
  12  16   0        8.20        0.55     17.21 o
  14  16   0      116.05       90.08     35.25 o
  16  16   0        0.50       12.04      7.17 o
  18  16   0        1.24      -17.67     53.00 o
   1  17   0       33.77       15.49      6.46 o
   3  17   0        3.73       -0.69      7.84 o
   5  17   0      364.43      423.73     39.89 o
   7  17   0        8.97       -2.45     14.36 o
   9  17   0      323.13      226.47     49.23 o
  11  17   0       11.28      -22.07     28.60 o
  13  17   0       40.36       26.98     32.65 o
  15  17   0        0.24      -36.22     33.67 o
  17  17   0        0.57       -1.81     38.19 o
   0  18   0      244.19      277.79     37.25 o
   2  18   0       18.03       11.89      8.08 o
   4  18   0     1723.71     2038.69    121.60 o
   6  18   0      123.85      122.12     30.53 o
   8  18   0       57.58       37.55     29.64 o
  10  18   0      138.85       87.36     18.71 o
  12  18   0        0.25      -35.26     32.93 o
  14  18   0        0.72      -46.53     42.33 o
  16  18   0        0.33      -31.26     35.91 o
   1  19   0      194.57      212.85     25.20 o
   3  19   0      376.64      466.48     60.14 o
   5  19   0       27.13       30.48     12.39 o
   7  19   0      142.43      186.90     41.07 o
   9  19   0        3.69       -6.48     34.10 o
  11  19   0       22.46      -28.05     33.51 o
  13  19   0        1.29      -39.10     69.83 o
   0  20   0       61.65       40.17     15.28 o
   2  20   0        7.04        4.14     10.48 o
   4  20   0        7.38       -5.66     14.98 o
   6  20   0      185.04      198.63     41.25 o
   8  20   0      285.55      307.37     66.57 o
  10  20   0        0.18        6.60     54.25 o
  12  20   0       30.19      -11.80     33.34 o
   1  21   0        5.44      -10.06     11.73 o
   3  21   0        5.17        6.20     10.17 o
   5  21   0       19.82       27.70     18.38 o
   7  21   0       43.68       35.35     31.95 o
   9  21   0       14.91       29.41     45.78 o
  11  21   0        0.74       -3.92     48.27 o
   0  22   0       20.04       19.04     15.18 o
   2  22   0        1.51      -12.84     18.22 o
   4  22   0        0.99        4.20      9.40 o
   6  22   0        8.36       -1.13     23.94 o
   8  22   0        0.09       15.27     30.13 o
  10  22   0        9.16       14.71     33.04 o
   1  23   0        2.43       -2.59     10.00 o
   3  23   0        6.75       -5.87     18.46 o
   5  23   0        0.07      -17.89     21.92 o
   7  23   0       30.81       13.20     23.53 o
   0  24   0        4.14       19.38     26.13 o
   2  24   0        5.61       -3.80      6.62 o
 -23   1   1        5.05       30.69     28.06 o
 -21   1   1      108.36      105.81     44.83 o
 -19   1   1      403.63      424.55     55.30 o
 -17   1   1      836.17      868.01     58.30 o
 -15   1   1      277.61      276.34     30.97 o
 -13   1   1     1346.13     1270.44     61.68 o
 -11   1   1      230.39      247.30     20.44 o
  -9   1   1     1468.43     1386.97     37.08 o
  -7   1   1     5853.08     5443.25     65.19 o
  -5   1   1    11731.04    11538.95    101.23 o
  -3   1   1       24.57       31.83      3.30 o
   3   1   1       72.86       67.74      7.13 o
   5   1   1     3431.23     3047.77     54.22 o
   7   1   1     2036.21     2100.52     59.20 o
   9   1   1      108.36      144.30     19.41 o
  11   1   1       80.67       74.22     13.25 o
  13   1   1      614.87      568.15     53.64 o
  15   1   1      416.36      442.71     32.88 o
  17   1   1      176.64      189.20     22.76 o
  19   1   1       15.59        0.70     13.87 o
  21   1   1        0.06       33.48     30.46 o
  23   1   1       21.75       43.95     23.68 o
 -24   2   1        4.95       20.39     26.53 o
 -22   2   1       75.33      105.62     46.20 o
 -20   2   1       26.12       48.19     22.39 o
 -18   2   1      352.89      367.04     38.55 o
 -16   2   1      123.00      138.10     22.56 o
 -14   2   1     2794.90     3108.48     97.78 o
 -12   2   1      437.24      485.52     29.71 o
 -10   2   1     2227.60     2084.52     53.88 o
  -8   2   1       40.26       37.87      7.02 o
  -6   2   1    19037.90    18807.23    126.55 o
  -4   2   1    10048.67    10195.50     96.49 o
  -2   2   1     4415.98     4263.65     55.98 o
   2   2   1     4416.97     4601.34     42.65 o
   4   2   1     8582.22     7766.56     69.73 o
   6   2   1      411.00      375.67     21.73 o
   8   2   1     2153.55     2380.13     79.67 o
  10   2   1     2152.17     2067.13     72.90 o
  12   2   1      252.16      248.26     39.64 o
  14   2   1      844.10      884.19     60.79 o
  16   2   1       37.40       40.94     12.97 o
  18   2   1        0.00       11.29     11.53 o
  20   2   1       17.79       22.11     17.88 o
  22   2   1        0.59       38.55     40.62 o
 -23   3   1        0.03        4.76     27.37 o
 -21   3   1       56.63       94.96     29.17 o
 -19   3   1       41.98       52.02     20.93 o
 -17   3   1       19.31       14.06     19.48 o
 -15   3   1      236.85      177.13     31.60 o
 -13   3   1     1811.72     1837.67     78.74 o
 -11   3   1      585.80      693.93     50.43 o
  -9   3   1     6348.27     6152.41    100.31 o
  -7   3   1      547.20      457.65     19.77 o
  -5   3   1     4722.93     4897.13     62.36 o
  -3   3   1    78943.45    71276.83    472.09 o
  -1   3   1      631.86      461.60     14.07 o
   1   3   1    13276.19    13655.58     92.45 o
   3   3   1     3971.31     4102.72     45.28 o
   5   3   1     2553.09     2777.81     47.53 o
   7   3   1      102.80      144.88     14.20 o
   9   3   1      867.21     1028.85     48.92 o
  11   3   1        5.31       20.43      6.85 o
  13   3   1      111.03      105.82     26.30 o
  15   3   1      160.42      174.82     28.66 o
  17   3   1       25.53       31.63     17.39 o
  19   3   1        1.23       29.98     14.81 o
  21   3   1        0.48       21.89     26.85 o
  23   3   1        0.93       73.53     37.04 o
 -24   4   1        1.62        3.36     12.94 o
 -22   4   1        9.37        7.86     10.86 o
 -20   4   1        7.93        8.48      7.77 o
 -18   4   1       67.53      109.64     36.19 o
 -16   4   1        4.75       -1.16     23.66 o
 -14   4   1       12.98        0.92     11.18 o
 -12   4   1        0.00      -12.50     11.28 o
 -10   4   1      721.96      599.38     39.14 o
  -8   4   1       83.18       56.23     10.10 o
  -6   4   1     2288.72     2159.72     46.00 o
  -4   4   1    35495.58    36294.51    247.63 o
  -2   4   1      577.17      443.57     19.00 o
   0   4   1     4375.25     4238.69     49.34 o
   2   4   1     8535.21     8265.83     72.19 o
   4   4   1     2041.29     2122.30     42.23 o
   6   4   1      588.09      498.75     20.40 o
   8   4   1      741.41      999.04     38.47 o
  10   4   1       81.17      118.92     16.99 o
  12   4   1      342.84      425.37     39.74 o
  14   4   1       33.52       57.30     17.53 o
  16   4   1        0.19       32.56     18.63 o
  18   4   1       12.75       19.37     14.46 o
  20   4   1        2.02        7.96     12.73 o
  22   4   1        4.16       25.82     31.31 o
 -23   5   1        4.37       20.51     15.91 o
 -21   5   1      171.49      171.73     40.43 o
 -19   5   1       20.09       16.69     13.46 o
 -17   5   1       37.65       26.75     20.18 o
 -15   5   1       72.21       61.65      8.53 o
 -13   5   1      671.33      658.94     54.45 o
 -11   5   1      912.65      889.51     59.39 o
  -9   5   1     2672.44     3116.40    100.84 o
  -7   5   1      564.33      495.84     32.07 o
  -5   5   1     7314.91     7101.58    106.58 o
  -3   5   1    15994.13    16729.96    161.74 o
  -1   5   1    15342.74    16434.10    119.50 o
   1   5   1    21440.69    21580.41    129.64 o
   3   5   1      443.11      350.70     15.65 o
   5   5   1      831.69      957.53     34.59 o
   7   5   1     2857.99     2953.03     53.46 o
   9   5   1      276.89      200.67     19.32 o
  11   5   1      176.04      262.59     30.28 o
  13   5   1      146.33      213.82     30.67 o
  15   5   1      413.53      529.24     40.83 o
  17   5   1        9.48       -3.84     25.52 o
  19   5   1      190.59      258.38     39.32 o
  21   5   1        7.33       -8.31     25.05 o
 -22   6   1        0.18      -12.36     12.39 o
 -20   6   1       25.22       22.53     18.32 o
 -18   6   1      263.82      207.11     30.74 o
 -16   6   1       90.69      115.01     22.55 o
 -14   6   1      595.73      551.59     51.36 o
 -12   6   1      192.56      173.41     21.40 o
 -10   6   1      901.00     1024.22     54.38 o
  -8   6   1     3100.78     3377.97     84.12 o
  -6   6   1       35.68       21.79      7.49 o
  -4   6   1     4649.02     5425.39     71.12 o
  -2   6   1     3491.13     3083.89     46.00 o
   0   6   1     7663.72     7071.04     72.06 o
   2   6   1      982.57     1121.97     31.58 o
   4   6   1      246.57      191.50     11.16 o
   6   6   1     1014.76      983.01     33.35 o
   8   6   1      464.56      480.92     29.32 o
  10   6   1     1025.88      919.70     48.48 o
  12   6   1       57.29       96.50     17.98 o
  14   6   1      138.83      115.65     22.12 o
  16   6   1     1376.15     1646.12     98.77 o
  18   6   1      180.94      145.18     31.82 o
  20   6   1       37.41       -2.50     16.74 o
  22   6   1        1.65      -11.59     16.83 o
 -23   7   1        0.16       -3.02     26.93 o
 -21   7   1        2.20        7.61     22.45 o
 -19   7   1        5.32       -4.59     10.62 o
 -17   7   1       47.88       25.26     15.26 o
 -15   7   1        2.89        1.05     30.36 o
 -13   7   1       70.16       79.99     16.90 o
 -11   7   1       66.03       66.78     10.82 o
  -9   7   1      482.33      427.99     31.20 o
  -7   7   1      357.75      390.76     20.92 o
  -5   7   1        3.94       -0.74      4.77 o
  -3   7   1        4.64       54.03      9.03 o
  -1   7   1      898.87     1242.96     32.36 o
   1   7   1     2584.22     2843.20     45.48 o
   3   7   1     4500.77     4202.89     57.47 o
   5   7   1     4928.76     5025.88     63.79 o
   7   7   1     1615.49     1512.75     46.26 o
   9   7   1     1227.45     1419.03     52.63 o
  11   7   1      287.66      304.97     31.14 o
  13   7   1       64.39       65.32     12.31 o
  15   7   1      430.45      618.32     61.53 o
  17   7   1        3.38       15.02     11.88 o
  19   7   1       20.22       38.06     20.58 o
  21   7   1       20.42       -1.77     12.14 o
 -22   8   1        3.86       -7.43     14.68 o
 -20   8   1      183.90      234.02     79.72 o
 -18   8   1       14.03      -16.16     42.09 o
 -16   8   1        8.29       22.75     53.30 o
 -14   8   1      478.14      647.08     49.26 o
 -12   8   1       57.49       32.22     13.36 o
 -10   8   1      147.92      114.93     16.32 o
  -8   8   1       73.20       67.69      6.34 o
  -6   8   1      156.62      145.28     13.90 o
  -4   8   1      121.16       62.83     10.20 o
  -2   8   1     1531.93     1844.69     46.38 o
   0   8   1      156.99      129.43      9.48 o
   2   8   1     2669.10     2790.58     46.46 o
   4   8   1     3288.26     3287.74     54.51 o
   6   8   1     5109.48     5577.09     75.28 o
   8   8   1      208.04      257.63     18.81 o
  10   8   1      104.37      134.54     22.85 o
  12   8   1       60.26       81.13     32.64 o
  14   8   1      100.05       81.67     49.47 o
  16   8   1        3.64       -1.00     20.49 o
  18   8   1       71.08      127.24     34.16 o
  20   8   1       20.00       47.51     26.62 o
 -21   9   1       42.71       57.15     30.33 o
 -19   9   1        1.16      -42.07     46.85 o
 -17   9   1       19.54       17.06     25.85 o
 -15   9   1      225.95      122.62     28.48 o
 -13   9   1       44.63       34.18     17.80 o
 -11   9   1        0.07       -7.29     13.00 o
  -9   9   1     2092.02     2043.23     68.06 o
  -7   9   1        0.08        8.07      7.67 o
  -5   9   1     2064.46     2186.20     53.64 o
  -3   9   1     5605.06     5108.39     80.42 o
  -1   9   1      589.44      648.68     30.69 o
   1   9   1       93.60      108.04     10.71 o
   3   9   1      115.15      126.50     10.55 o
   5   9   1      651.60      627.34     24.53 o
   7   9   1      206.15      227.67     15.22 o
   9   9   1       30.50       31.35      8.21 o
  11   9   1      243.36      252.63     25.56 o
  13   9   1       42.81       56.38     38.66 o
  15   9   1        7.74       26.37     41.98 o
  17   9   1       42.68      127.78     39.66 o
  19   9   1       58.92       93.52     33.42 o
  21   9   1        2.96       12.65     42.39 o
 -22  10   1       19.31       64.00     51.46 o
 -20  10   1        0.02       11.53     21.88 o
 -18  10   1      125.31      181.76     61.11 o
 -16  10   1       41.60      -37.80     44.87 o
 -14  10   1      306.45      304.98     40.99 o
 -12  10   1       56.27       42.68      8.96 o
 -10  10   1       31.52       16.46      5.42 o
  -8  10   1        8.51       -2.72      6.16 o
  -6  10   1      211.90      163.88     16.17 o
  -4  10   1      584.21      536.92     30.99 o
  -2  10   1      363.60      398.22     23.42 o
   0  10   1      551.03      531.65     31.43 o
   2  10   1      501.98      593.02     23.23 o
   4  10   1        0.48        0.59      4.20 o
   6  10   1       23.58       12.80      7.11 o
   8  10   1       15.55       20.27      2.57 o
  10  10   1        5.84        6.17     10.62 o
  12  10   1       11.41        4.24     16.89 o
  14  10   1        0.78       30.32     19.66 o
  16  10   1      184.61      182.38     42.66 o
  18  10   1        1.43        7.64      3.81 o
  20  10   1       24.05       71.86     30.37 o
 -21  11   1       26.49       30.82     28.13 o
 -19  11   1       12.43       32.74     37.37 o
 -17  11   1       33.28      -14.24     45.58 o
 -15  11   1      162.34       96.04     45.84 o
 -13  11   1     1038.31      991.11     72.45 o
 -11  11   1      429.46      386.42     51.91 o
  -9  11   1       44.13       34.87     14.72 o
  -7  11   1      181.12      100.59     18.00 o
  -5  11   1       10.08       12.76     11.35 o
  -3  11   1     2759.89     3025.57     61.63 o
  -1  11   1     1088.63     1189.30     49.52 o
   1  11   1     3379.62     3318.34     55.00 o
   3  11   1       95.54      119.03     10.21 o
   5  11   1      170.77      135.24      9.57 o
   7  11   1      470.77      509.11     27.96 o
   9  11   1        0.08        4.99      8.48 o
  11  11   1     1372.57     1341.80    102.93 o
  13  11   1        1.08       31.55     34.47 o
  15  11   1        3.98       19.49     18.55 o
  17  11   1       22.69       37.88     24.05 o
  19  11   1        0.90       16.01     20.19 o
 -20  12   1       25.74       37.92    202.78 o
 -18  12   1       95.66       28.33     17.22 o
 -16  12   1       50.02       -3.06     36.70 o
 -14  12   1       43.37      -27.58     47.26 o
 -12  12   1     1037.29     1038.33     68.92 o
 -10  12   1      556.90      573.30     32.05 o
  -8  12   1       26.91       18.74      7.53 o
  -6  12   1      178.00      185.55     15.82 o
  -4  12   1      571.86      587.56     24.34 o
  -2  12   1     1229.80     1210.77     52.80 o
   0  12   1       98.58      103.05     14.97 o
   2  12   1       42.61       44.32      8.88 o
   4  12   1      268.75      267.49     20.93 o
   6  12   1      357.78      374.73     23.46 o
   8  12   1      302.13      281.04     21.18 o
  10  12   1        0.02        9.15      9.95 o
  12  12   1      865.91      842.01     85.85 o
  14  12   1        3.81        7.79     17.46 o
  16  12   1        9.34       26.08     22.93 o
  18  12   1        0.51       -4.00     19.35 o
  20  12   1       16.76       38.15     16.78 o
 -19  13   1        1.29       14.86    103.18 o
 -17  13   1       54.66       92.10    188.99 o
 -15  13   1        1.51       49.79    125.36 o
 -13  13   1      424.37      492.29     90.99 o
 -11  13   1       60.24       58.45     84.13 o
  -9  13   1      229.76      202.06     17.75 o
  -7  13   1      213.85      213.29     19.93 o
  -5  13   1     1824.29     1657.64     82.14 o
  -3  13   1       40.96       26.65      6.89 o
  -1  13   1     1413.61     1491.29     60.38 o
   1  13   1       32.55       43.11      8.82 o
   3  13   1       76.98       77.82     13.39 o
   5  13   1      216.48      258.39     20.74 o
   7  13   1       89.98       60.50     18.64 o
   9  13   1        8.57        6.87     26.71 o
  11  13   1      102.05       79.71     54.11 o
  13  13   1       70.77       41.86     15.24 o
  15  13   1        0.74        4.39     18.59 o
  17  13   1        1.26        6.42     21.33 o
  19  13   1        1.27       18.19     26.16 o
 -20  14   1        1.84        5.06     74.18 o
 -18  14   1        0.15       36.47    128.07 o
 -16  14   1        3.36       42.88    118.34 o
 -14  14   1        1.23       17.78     46.88 o
 -12  14   1       26.51       42.74     88.84 o
 -10  14   1        1.70       -0.60     25.70 o
  -8  14   1       19.80        6.92     12.16 o
  -6  14   1      210.42      223.65     19.99 o
  -4  14   1      391.13      375.95     19.47 o
  -2  14   1     1431.29     1565.64     69.06 o
   0  14   1     1186.52     1245.18     57.09 o
   2  14   1      168.70      221.98     20.84 o
   4  14   1       25.27       40.18     12.53 o
   6  14   1       72.16       88.26     25.77 o
   8  14   1       44.75       38.12     28.04 o
  10  14   1       21.70       20.41     20.13 o
  12  14   1       23.33       19.99     28.52 o
  14  14   1       56.94       34.54     42.08 o
  16  14   1        0.39       15.63     27.52 o
  18  14   1        2.31      -14.37     20.51 o
 -19  15   1       10.51       30.13     50.35 o
 -17  15   1       57.17       88.44    139.97 o
 -15  15   1       54.80       76.99     34.79 o
 -13  15   1       19.88       18.37     49.85 o
 -11  15   1      754.49      781.12    102.87 o
  -9  15   1       91.39       83.41     45.42 o
  -7  15   1       31.08        1.65     11.30 o
  -5  15   1      476.34      492.60     31.38 o
  -3  15   1       78.60       96.03     12.35 o
  -1  15   1      137.68      159.14     22.09 o
   1  15   1       25.30       19.03     11.20 o
   3  15   1       64.78       68.99     12.79 o
   5  15   1      217.96      236.31     29.49 o
   7  15   1      153.15      261.96     41.88 o
   9  15   1      709.57      736.64     59.87 o
  11  15   1       10.29       19.65     23.74 o
  13  15   1      112.69       61.06     37.57 o
  15  15   1        7.72      -21.93     16.28 o
  17  15   1        0.03        3.96     31.16 o
 -18  16   1       21.32       35.25     50.45 o
 -16  16   1       19.03       17.44     65.13 o
 -14  16   1      426.33      535.72    149.61 o
 -12  16   1      613.69      659.82     97.00 o
 -10  16   1     1307.55     1490.38    140.62 o
  -8  16   1      287.36      302.07     40.81 o
  -6  16   1      142.51       64.59     10.64 o
  -4  16   1     1289.37     1384.03     59.74 o
  -2  16   1     1283.96     1333.39     59.00 o
   0  16   1        0.33        1.80     11.65 o
   2  16   1       18.13       15.19      4.46 o
   4  16   1      597.95      662.80     50.39 o
   6  16   1        0.89       12.46     24.55 o
   8  16   1       53.54      120.17     25.15 o
  10  16   1      488.46      515.16     70.39 o
  12  16   1        0.86       31.53     26.45 o
  14  16   1       10.68       36.75     27.62 o
  16  16   1        4.86       -8.22     38.44 o
 -17  17   1        8.88       24.12     25.26 o
 -15  17   1       61.63       37.65     33.60 o
 -13  17   1       37.40        4.70     16.43 o
 -11  17   1      306.27      305.83     65.73 o
  -9  17   1       42.21       32.34     23.79 o
  -7  17   1       70.97       40.45      9.15 o
  -5  17   1      165.61      117.55     44.76 o
  -3  17   1       63.93       74.41     16.83 o
  -1  17   1       91.05      122.82     18.40 o
   1  17   1      102.07       79.14     12.26 o
   3  17   1      548.06      634.34     50.99 o
   5  17   1       87.38      124.16     22.40 o
   7  17   1      264.86      298.26     55.61 o
   9  17   1      559.60      642.79     82.79 o
  11  17   1        2.89       45.92     44.01 o
  13  17   1        3.09       11.73     19.48 o
  15  17   1        5.42       -6.84     15.31 o
 -16  18   1        2.55       -2.21     15.50 o
 -14  18   1        0.36        4.78     31.84 o
 -12  18   1       23.30       41.55     26.55 o
 -10  18   1        3.25      -23.95     34.49 o
  -8  18   1        0.95      -27.59     18.39 o
  -6  18   1       51.71       18.08     25.59 o
  -4  18   1       91.54       80.44     20.18 o
  -2  18   1       36.81       28.70      9.96 o
   0  18   1       13.96        8.48      6.70 o
   2  18   1      158.85      155.98     23.46 o
   4  18   1       20.40       32.50     10.12 o
   6  18   1      153.63      117.40     39.06 o
   8  18   1      455.56      516.24     74.85 o
  10  18   1        4.52       47.81     26.28 o
  12  18   1        3.64      -22.20     55.47 o
  14  18   1        5.27       -8.46    107.16 o
 -15  19   1       14.18      -25.31     41.16 o
 -13  19   1        6.53      -49.81     62.14 o
 -11  19   1       27.54       -8.01     53.90 o
  -9  19   1        5.92      -10.33     34.42 o
  -7  19   1       57.87       46.25     28.02 o
  -5  19   1        0.69       -4.13      9.79 o
  -3  19   1        0.02       -0.46      6.36 o
  -1  19   1        5.84        9.34      6.09 o
   1  19   1        4.05        3.11      9.94 o
   3  19   1        3.83        3.32      9.08 o
   5  19   1      409.32      442.72     61.64 o
   7  19   1       29.79       42.18     32.37 o
   9  19   1       53.11       55.83     31.22 o
  11  19   1       15.45       34.38     41.98 o
  13  19   1        4.37       14.34     15.86 o
 -14  20   1        1.87      -21.74     29.62 o
 -12  20   1       13.86       23.94     40.85 o
 -10  20   1       12.87        1.82     21.81 o
  -8  20   1        8.25      -22.58     43.77 o
  -6  20   1        5.00        3.65     13.91 o
  -4  20   1        8.89        8.87      4.90 o
  -2  20   1       87.47       98.32     20.28 o
   0  20   1       22.32       27.02     11.77 o
   2  20   1       47.61       42.66     17.35 o
   4  20   1      248.44      296.26     52.19 o
   6  20   1      138.64      141.27     47.65 o
   8  20   1       31.55       49.29     33.65 o
  10  20   1        1.27       14.25     25.38 o
  12  20   1        4.65       18.15     36.32 o
 -11  21   1        1.85      -30.42     25.97 o
  -9  21   1      108.21      163.08     49.15 o
  -7  21   1       49.84       51.62     22.63 o
  -5  21   1       71.36       64.12     16.12 o
  -3  21   1        2.85       -3.23      7.10 o
  -1  21   1       49.65       33.62     10.52 o
   1  21   1       73.44       35.50     14.22 o
   3  21   1        0.60       -1.56     14.89 o
   5  21   1      139.59      185.18     43.06 o
   7  21   1        0.19       10.13      8.01 o
   9  21   1       16.80       63.09     34.97 o
  11  21   1        7.67        1.98     14.76 o
 -10  22   1        8.03       22.91     72.76 o
  -8  22   1       24.59       37.73     21.12 o
  -6  22   1      116.01      116.44     33.88 o
  -4  22   1       48.77       39.56     13.92 o
  -2  22   1        1.26      -15.11     18.35 o
   0  22   1        0.45       -0.66     11.81 o
   2  22   1       14.00        4.91     18.15 o
   4  22   1       38.96        6.88     21.06 o
   6  22   1       63.13       42.16     49.24 o
   8  22   1       57.73       78.45     38.67 o
  -7  23   1        0.28       12.65     13.33 o
  -5  23   1       13.45       23.84     15.11 o
  -3  23   1       21.71       -4.12     31.57 o
  -1  23   1        1.25      -10.17     20.30 o
   1  23   1       13.11        6.80     12.74 o
   3  23   1       15.11       12.96     13.41 o
   5  23   1        1.86      -13.95     24.33 o
  -2  24   1        1.73       -0.24     22.64 o
   0  24   1        3.27       -9.59     25.30 o
 -24   0   2       56.75      102.70     69.25 o
 -22   0   2      328.82      348.44    115.46 o
 -20   0   2       24.99      111.08     63.04 o
 -18   0   2     1396.98     1520.66    210.47 o
 -16   0   2       38.80       35.05     30.14 o
 -14   0   2     2229.12     2296.82    163.39 o
 -12   0   2     2998.86     2967.04     92.56 o
 -10   0   2      690.48      679.29     59.66 o
  -8   0   2      181.73      235.33     27.21 o
  -6   0   2      239.51      284.09     21.51 o
  -4   0   2     4144.62     4226.31     68.46 o
  -2   0   2    94550.98    91588.80    832.69 o
   0   0   2       68.08      124.80     13.67 o
   2   0   2       17.83       20.37     10.38 o
   4   0   2     1158.53     1278.44     43.92 o
   6   0   2      719.53      633.60     41.09 o
   8   0   2     7804.22     8767.97    243.71 o
  10   0   2      141.78      205.58     49.95 o
  12   0   2     1297.21     1306.42     90.73 o
  14   0   2     2273.54     2168.91    127.41 o
  16   0   2        6.89       -5.96     17.65 o
  18   0   2       13.38       22.87     29.88 o
  20   0   2       17.20       38.17     27.53 o
  22   0   2        0.57       24.90     19.57 o
 -23   1   2        4.08       12.47     32.04 o
 -21   1   2       31.78       22.76     29.87 o
 -19   1   2       73.16      162.95     37.28 o
 -17   1   2       16.57       14.49     14.98 o
 -15   1   2       95.94       69.23     12.43 o
 -13   1   2       29.42       48.98      8.42 o
 -11   1   2      196.07      270.48     20.95 o
  -9   1   2       36.55       28.39      5.22 o
  -7   1   2     1486.27     1269.49     43.15 o
  -5   1   2     2101.63     1743.48     35.89 o
  -3   1   2      117.46      101.07      7.88 o
  -1   1   2      170.04      159.01     10.55 o
   1   1   2     5721.71     6319.79     64.58 o
   3   1   2      165.02      235.57     12.80 o
   5   1   2       59.07       55.47      9.37 o
   7   1   2      570.75      454.26     25.00 o
   9   1   2      565.91      724.21     46.05 o
  11   1   2       22.57       26.18     15.25 o
  13   1   2      189.25      191.84     24.68 o
  15   1   2        6.38       11.53     17.62 o
  17   1   2       70.95       82.12     18.26 o
  19   1   2        0.52       -5.50     16.40 o
  21   1   2        0.35       31.71     25.97 o
 -24   2   2        0.03       -3.05     32.04 o
 -22   2   2        2.63        3.94     21.64 o
 -20   2   2       32.79       46.28     22.89 o
 -18   2   2      326.40      324.72     49.20 o
 -16   2   2       69.47       51.01     11.85 o
 -14   2   2       91.74      132.82     18.57 o
 -12   2   2      160.00      189.69     13.79 o
 -10   2   2        4.37       -2.71      3.51 o
  -8   2   2     2302.12     2342.11     60.56 o
  -6   2   2     1352.44     1232.17     40.65 o
  -4   2   2    23394.22    23399.10    133.60 o
  -2   2   2    29029.64    29928.32    188.10 o
   0   2   2     3256.83     3378.18     50.22 o
   2   2   2     2609.99     2750.21     36.73 o
   4   2   2        1.37       10.59      5.34 o
   6   2   2     1362.68     1433.16     40.38 o
   8   2   2     1125.35      994.36     45.92 o
  10   2   2       35.40       38.23     10.50 o
  12   2   2        0.47       12.23     13.30 o
  14   2   2       38.10       14.64     18.75 o
  16   2   2       88.13      135.66     26.95 o
  18   2   2        3.89       29.70     18.02 o
  20   2   2        0.42       22.42      9.97 o
 -23   3   2        0.74       29.98     29.19 o
 -21   3   2       42.14       49.20     16.83 o
 -19   3   2      112.11       89.02     18.12 o
 -17   3   2       43.76       32.46      9.97 o
 -15   3   2       16.17        1.36     12.72 o
 -13   3   2      533.33      586.02     34.10 o
 -11   3   2      855.96      935.82     40.59 o
  -9   3   2       47.65       41.29      6.96 o
  -7   3   2      349.58      353.58     25.22 o
  -5   3   2    11903.70    12596.46    153.45 o
  -3   3   2     6376.27     6378.92     76.21 o
  -1   3   2     5405.13     5467.52     64.02 o
   1   3   2     1270.00     1152.10     27.25 o
   3   3   2        9.34       22.93      4.36 o
   5   3   2     1753.33     2067.00     46.93 o
   7   3   2      481.43      412.98     22.65 o
   9   3   2       71.56       84.34     15.10 o
  11   3   2       45.00       34.46     13.82 o
  13   3   2      657.85      714.27     48.34 o
  15   3   2      237.95      302.48     38.17 o
  17   3   2       43.50       52.23     19.96 o
  19   3   2        6.04       17.25     21.80 o
  21   3   2        2.57       39.77     25.42 o
 -24   4   2       10.44       56.87     39.02 o
 -22   4   2       24.04       26.61     12.07 o
 -20   4   2       82.53       72.39     18.72 o
 -18   4   2       39.79       18.72     16.17 o
 -16   4   2        0.05      -18.54     12.36 o
 -14   4   2      781.96      734.08     42.98 o
 -12   4   2        0.00       -5.61      4.31 o
 -10   4   2       10.37       10.53      3.22 o
  -8   4   2       87.32      101.13     16.39 o
  -6   4   2      110.93      139.97     13.48 o
  -4   4   2     9086.02     9108.94    101.61 o
  -2   4   2      168.68      169.02     11.80 o
   0   4   2     1255.27     1288.71     34.30 o
   2   4   2     4337.61     4746.24     74.25 o
   4   4   2     1816.05     1716.38     37.75 o
   6   4   2       88.88       58.38      9.55 o
   8   4   2      143.67      224.26     19.40 o
  10   4   2        1.42       10.36      6.44 o
  12   4   2       38.64       28.90     11.99 o
  14   4   2      759.02      937.48     57.66 o
  16   4   2      101.28      137.50     32.30 o
  18   4   2        0.47       11.05     17.31 o
  20   4   2        0.10       26.25     22.52 o
 -23   5   2        0.41       12.21     22.28 o
 -21   5   2        1.29        6.54      9.11 o
 -19   5   2       11.68        1.87      8.64 o
 -17   5   2       13.33       16.35      7.39 o
 -15   5   2       53.35       38.11     11.49 o
 -13   5   2      643.43      683.60     40.16 o
 -11   5   2      157.67      146.38     20.55 o
  -9   5   2       11.34        3.26      5.28 o
  -7   5   2       21.21       18.86      5.86 o
  -5   5   2      387.62      401.95     20.91 o
  -3   5   2    28143.40    29283.39    261.27 o
  -1   5   2       42.85       31.32      4.39 o
   1   5   2     4037.72     4740.04     74.80 o
   3   5   2       72.58       70.57      8.32 o
   5   5   2      626.93      718.35     23.98 o
   7   5   2      489.44      481.78     22.48 o
   9   5   2       43.67       43.73      8.79 o
  11   5   2      227.32      264.74     25.77 o
  13   5   2        1.24        5.74     13.60 o
  15   5   2      616.23      661.50     59.81 o
  17   5   2        2.51       33.97     19.44 o
  19   5   2        2.02        8.52     14.80 o
  21   5   2        3.89        3.60     16.53 o
 -24   6   2        1.22       -6.89     22.10 o
 -22   6   2        0.00       32.95     15.09 o
 -20   6   2        2.56        1.56     12.87 o
 -18   6   2        0.83        1.17      6.63 o
 -16   6   2       58.73       55.84     13.74 o
 -14   6   2        0.11        9.14     11.01 o
 -12   6   2      541.02      503.91     34.07 o
 -10   6   2     1150.91     1194.70     53.24 o
  -8   6   2      120.62      101.55     10.89 o
  -6   6   2       25.25       35.76      7.32 o
  -4   6   2     1889.53     1803.48     43.90 o
  -2   6   2      594.67      563.28     25.76 o
   0   6   2     1306.56     1563.00     42.85 o
   2   6   2     4535.97     4523.16     70.36 o
   4   6   2     2255.38     2204.02     63.53 o
   6   6   2     5131.07     5531.96     64.94 o
   8   6   2      546.83      514.47     25.25 o
  10   6   2      109.93      103.72     15.79 o
  12   6   2        0.37        7.14      7.86 o
  14   6   2      422.79      383.15     43.28 o
  16   6   2       18.60       52.20     16.39 o
  18   6   2        3.42       43.86     22.25 o
  20   6   2        0.35        4.46     23.24 o
 -23   7   2        0.01       16.09     18.21 o
 -21   7   2       14.10       18.96     15.46 o
 -19   7   2        8.48       10.36     23.36 o
 -17   7   2      424.08      417.27     63.25 o
 -15   7   2       27.61       27.37     29.49 o
 -13   7   2        3.84      -27.85     24.13 o
 -11   7   2       26.52       13.46      6.81 o
  -9   7   2      334.19      319.39     20.78 o
  -7   7   2     4364.78     4374.34    105.37 o
  -5   7   2     5298.01     5436.53    106.60 o
  -3   7   2       46.19       68.19      9.85 o
  -1   7   2      378.06      394.23     24.03 o
   1   7   2      937.89      978.48     28.63 o
   3   7   2        0.71       -3.53      5.71 o
   5   7   2      179.83      170.09     14.45 o
   7   7   2       48.95       62.64      7.52 o
   9   7   2       87.07       76.43     11.23 o
  11   7   2       16.56       12.73      4.70 o
  13   7   2       66.22       49.81     13.46 o
  15   7   2        0.19       30.27     19.29 o
  17   7   2        8.01       53.35     22.64 o
  19   7   2        0.61       16.55     10.98 o
 -22   8   2        4.17      -23.29     15.52 o
 -20   8   2       52.96       49.66     29.42 o
 -18   8   2       81.44       45.72     11.67 o
 -16   8   2      353.93      344.18     63.66 o
 -14   8   2      510.80      611.40     68.41 o
 -12   8   2        0.07       -2.77      6.91 o
 -10   8   2       50.47       52.88      9.30 o
  -8   8   2      213.77      245.93     24.39 o
  -6   8   2      151.66      242.49     24.86 o
  -4   8   2     6888.08     6939.96    126.00 o
  -2   8   2      333.94      346.36     24.06 o
   0   8   2       58.16       59.43      9.88 o
   2   8   2     2510.80     2981.20     67.79 o
   4   8   2     1130.90     1155.22     41.57 o
   6   8   2      128.53      130.33     12.23 o
   8   8   2        6.81       10.85      6.46 o
  10   8   2      204.80      249.81     25.63 o
  12   8   2      182.94      161.28     26.94 o
  14   8   2        3.99        9.56     23.68 o
  16   8   2      408.23      454.80     58.08 o
  18   8   2        4.52       21.29     17.32 o
  20   8   2        0.18       -2.86     14.94 o
 -23   9   2        3.97       30.20     25.72 o
 -21   9   2        6.89       22.74     16.85 o
 -19   9   2        1.91       20.58     15.95 o
 -17   9   2        6.28       22.82     17.05 o
 -15   9   2      555.93      557.67     68.91 o
 -13   9   2      389.59      367.82     34.96 o
 -11   9   2      279.66      245.52     17.39 o
  -9   9   2      158.45      130.83     20.42 o
  -7   9   2      520.32      636.87     43.37 o
  -5   9   2     2860.53     3173.38     89.55 o
  -3   9   2      296.12      293.79     23.92 o
  -1   9   2     7829.82     8140.63    110.37 o
   1   9   2      234.01      270.35     20.31 o
   3   9   2      742.77      952.86     46.79 o
   5   9   2       10.07        6.61      3.50 o
   7   9   2      235.24      202.86     20.37 o
   9   9   2      564.50      580.92     27.80 o
  11   9   2      376.73      451.80     46.88 o
  13   9   2       97.82       54.72     69.47 o
  15   9   2        1.14       18.93     15.22 o
  17   9   2        0.00       35.77     20.18 o
  19   9   2        0.21        4.65     32.08 o
 -22  10   2        3.03        6.76      9.90 o
 -20  10   2       80.63       74.10     47.88 o
 -18  10   2       33.48       51.27     40.20 o
 -16  10   2        3.73        4.68     21.88 o
 -14  10   2      170.66      230.38     47.80 o
 -12  10   2      565.46      579.28     65.19 o
 -10  10   2      429.09      399.89     41.38 o
  -8  10   2      480.99      442.88     37.51 o
  -6  10   2       29.33       40.79     10.79 o
  -4  10   2      180.07      142.08     15.79 o
  -2  10   2     1658.71     1679.41     51.61 o
   0  10   2        0.05       -1.07      3.87 o
   2  10   2     1014.68     1144.05     38.96 o
   4  10   2       40.10       19.07      5.59 o
   6  10   2     3924.85     4283.26    115.25 o
   8  10   2        4.43        7.41      4.94 o
  10  10   2      529.02      586.37     31.43 o
  12  10   2      237.77      216.24     39.91 o
  14  10   2       96.81       48.99     28.29 o
  16  10   2       53.16       41.71     20.50 o
  18  10   2        0.66       -3.49     24.34 o
 -21  11   2        2.79      -27.01     31.57 o
 -19  11   2       36.05       25.49     19.84 o
 -17  11   2      145.18      226.77     79.02 o
 -15  11   2      231.46      206.45     70.42 o
 -13  11   2      107.30      117.49     30.44 o
 -11  11   2      147.68      139.27     21.13 o
  -9  11   2       87.39       89.49     16.50 o
  -7  11   2      632.21      687.30     56.63 o
  -5  11   2      392.39      394.64     37.82 o
  -3  11   2       20.85       22.17      6.88 o
  -1  11   2       18.13       12.50      5.57 o
   1  11   2      456.08      447.36     31.30 o
   3  11   2      775.68      875.82     39.99 o
   5  11   2      149.39      142.14     15.83 o
   7  11   2        4.49       29.27     10.14 o
   9  11   2       65.91       42.55     12.67 o
  11  11   2       94.86       67.16     19.86 o
  13  11   2      111.89       86.48     49.41 o
  15  11   2       36.46       22.29     40.00 o
  17  11   2       26.55       -0.55     22.67 o
  19  11   2        0.86        7.84     26.53 o
 -20  12   2        0.69      -11.98     32.07 o
 -18  12   2       26.71       -1.93     21.95 o
 -16  12   2      106.54       81.26     37.05 o
 -14  12   2      399.37      499.35    113.70 o
 -12  12   2      249.08      210.03     22.55 o
 -10  12   2        2.22       20.32     11.60 o
  -8  12   2        6.26       22.08     17.36 o
  -6  12   2      127.89      147.35     24.10 o
  -4  12   2        0.39        3.51      6.75 o
  -2  12   2      185.36      178.85     17.11 o
   0  12   2      871.80      863.94     40.15 o
   2  12   2       71.96       62.35      8.93 o
   4  12   2       78.47       91.43     13.82 o
   6  12   2      466.50      542.70     42.07 o
   8  12   2      533.88      581.56     46.10 o
  10  12   2      310.26      304.39     30.23 o
  12  12   2        7.91       16.33     25.76 o
  14  12   2       16.43       -8.45     23.87 o
  16  12   2        0.10        6.14     37.95 o
  18  12   2        0.09        6.74     10.47 o
 -21  13   2       76.09       71.53     48.08 o
 -19  13   2        5.20      -12.64     21.49 o
 -17  13   2       28.04       -2.18     20.15 o
 -15  13   2      133.83      218.14     78.76 o
 -13  13   2      436.51      456.08    108.35 o
 -11  13   2        0.20       -9.53      6.58 o
  -9  13   2      525.97      616.38     54.13 o
  -7  13   2      710.73      778.35     50.63 o
  -5  13   2       32.02       38.12     17.76 o
  -3  13   2      588.73      525.94     33.33 o
  -1  13   2       21.28        4.59      9.15 o
   1  13   2      306.49      390.89     31.67 o
   3  13   2      144.74      142.54     15.24 o
   5  13   2       68.17       76.62     14.28 o
   7  13   2       95.38      121.58     23.30 o
   9  13   2      511.05      557.20     57.83 o
  11  13   2        4.42       16.02     15.95 o
  13  13   2        6.49        1.14     36.21 o
  15  13   2       18.52        7.99     31.40 o
  17  13   2        2.42       17.66     34.81 o
 -20  14   2        3.38        9.32     22.20 o
 -18  14   2       16.55       50.63     43.67 o
 -16  14   2       72.55       70.71     55.59 o
 -14  14   2        0.21       14.83     34.42 o
 -12  14   2      264.89      218.88     79.14 o
 -10  14   2      743.78      858.29     57.39 o
  -8  14   2        0.34       16.58     18.14 o
  -6  14   2      431.31      446.45     36.33 o
  -4  14   2     1110.37      975.73     40.86 o
  -2  14   2     1183.03     1183.00     46.55 o
   0  14   2      425.77      463.83     38.79 o
   2  14   2      204.29      167.61     16.41 o
   4  14   2       55.08       39.18      7.68 o
   6  14   2       54.36       63.04     12.39 o
   8  14   2      100.11       66.84     31.89 o
  10  14   2      449.14      519.73     56.44 o
  12  14   2       20.39       21.00     20.02 o
  14  14   2        9.49       35.79     27.77 o
  16  14   2        7.74       28.44     26.86 o
 -19  15   2       21.48       80.63     89.81 o
 -17  15   2        2.48       51.07    198.43 o
 -15  15   2        6.11       33.53    144.84 o
 -13  15   2       45.62       83.43     56.34 o
 -11  15   2        6.97       57.08    135.24 o
  -9  15   2       20.99       20.16      6.83 o
  -7  15   2        7.38       22.25     11.22 o
  -5  15   2        2.14        0.92     12.44 o
  -3  15   2       12.49        6.41      9.33 o
  -1  15   2      131.72      165.14     19.02 o
   1  15   2       18.34       28.23      9.72 o
   3  15   2        7.99       12.56      5.03 o
   5  15   2      437.31      464.63     28.58 o
   7  15   2        1.50        7.82      9.13 o
   9  15   2      250.11      234.32     38.35 o
  11  15   2      129.11      213.87     38.20 o
  13  15   2       40.62       26.60     23.01 o
  15  15   2       22.88       47.16     34.74 o
 -18  16   2        9.71       51.64     95.79 o
 -16  16   2       44.75       72.45     77.40 o
 -14  16   2      161.23      318.44    108.14 o
 -12  16   2      137.15      233.60     77.82 o
 -10  16   2       14.24        0.46     11.75 o
  -8  16   2      262.75      302.04     34.45 o
  -6  16   2       13.54       47.13     18.95 o
  -4  16   2      607.52      647.55     37.12 o
  -2  16   2       12.83       20.16     16.43 o
   0  16   2      213.25      221.59     19.02 o
   2  16   2      291.26      314.64     24.22 o
   4  16   2       23.44       29.98     10.78 o
   6  16   2      162.32      143.96     28.74 o
   8  16   2       69.33      101.04     25.28 o
  10  16   2        4.25       42.63     21.85 o
  12  16   2       11.44       69.39     32.92 o
  14  16   2        0.67       31.41     17.76 o
 -17  17   2       40.68      127.79     81.70 o
 -15  17   2        1.63       53.02    111.38 o
 -13  17   2       45.26       77.76     43.52 o
 -11  17   2       29.13       73.62     40.44 o
  -9  17   2       80.45       39.10     27.81 o
  -7  17   2       30.81       15.36     12.28 o
  -5  17   2       53.88       43.23     17.72 o
  -3  17   2       12.35       23.40     16.47 o
  -1  17   2        0.34       -2.18      9.03 o
   1  17   2      127.07      113.41     19.39 o
   3  17   2      186.04      213.19     35.94 o
   5  17   2      189.25      236.28     38.94 o
   7  17   2       18.06       17.15     15.69 o
   9  17   2       13.92       47.26     31.26 o
  11  17   2        9.32       95.39     37.18 o
  13  17   2       28.29       88.68     36.76 o
 -16  18   2       31.91      121.17     56.92 o
 -14  18   2      234.91      336.40     91.53 o
 -12  18   2        0.01       14.67     39.45 o
 -10  18   2       95.58      108.20     40.05 o
  -8  18   2       43.49       54.96     16.36 o
  -6  18   2       30.67       17.91     13.44 o
  -4  18   2        0.00       27.46     15.28 o
  -2  18   2       11.80       21.88     10.76 o
   0  18   2        8.42        2.37     10.53 o
   2  18   2      398.04      524.86     50.88 o
   4  18   2      297.16      281.08     43.74 o
   6  18   2       11.70       22.85     18.34 o
   8  18   2      119.75      216.50     52.69 o
  10  18   2       55.38      125.15     42.78 o
  12  18   2        3.30       13.44     33.75 o
 -15  19   2       18.78       52.09     38.38 o
 -13  19   2        0.03       10.08     47.31 o
 -11  19   2       84.71       81.41     30.74 o
  -9  19   2       15.56        5.94     12.07 o
  -7  19   2        0.02       -0.21      7.20 o
  -5  19   2       42.21       63.19     14.05 o
  -3  19   2        8.70       20.58     12.33 o
  -1  19   2        0.29        5.12     12.58 o
   1  19   2        7.21       18.71     10.96 o
   3  19   2       93.19      115.55     28.19 o
   5  19   2       11.80       29.90     18.24 o
   7  19   2       28.53       22.21     24.15 o
   9  19   2       21.71       25.10     37.32 o
  11  19   2        0.22       24.62     20.56 o
 -14  20   2        6.66       -9.13     24.07 o
 -12  20   2        8.72       10.87     14.79 o
 -10  20   2        0.00      -22.93     15.29 o
  -8  20   2       36.03       24.87     23.41 o
  -6  20   2      207.34      238.25     37.09 o
  -4  20   2       13.66        4.26     15.66 o
  -2  20   2       14.95       12.45      5.88 o
   0  20   2        0.75       14.18     11.61 o
   2  20   2       46.34       65.68     18.79 o
   4  20   2      109.53      129.32     33.88 o
   6  20   2      191.97      244.62     53.07 o
   8  20   2        9.48       34.35     23.89 o
  10  20   2       11.84       37.57     26.16 o
 -11  21   2        8.98       -3.34     15.80 o
  -9  21   2        0.66      -17.47     18.52 o
  -7  21   2        4.05       33.05     12.18 o
  -5  21   2        0.48       -0.18     12.74 o
  -3  21   2       23.45       39.39     20.70 o
  -1  21   2        1.04       -9.21      9.88 o
   1  21   2       55.87       41.77     17.46 o
   3  21   2       55.33       85.03     27.16 o
   5  21   2      151.70      152.32     42.03 o
   7  21   2       15.87        9.75     10.18 o
   9  21   2        6.68       25.54     13.84 o
 -10  22   2        0.04      -12.93     27.85 o
  -8  22   2       18.86       19.16     13.49 o
  -6  22   2        6.99        8.95     13.61 o
  -4  22   2        1.57       14.57     18.73 o
  -2  22   2        0.22       -8.30      7.77 o
   0  22   2        0.00        2.66     14.65 o
   2  22   2       79.80       65.67     24.17 o
   4  22   2       21.56       11.59     19.89 o
   6  22   2       60.00       63.72     34.17 o
  -7  23   2       19.44       14.67     29.87 o
  -5  23   2        7.21       25.45     23.11 o
  -3  23   2       32.41       20.21     11.61 o
  -1  23   2        2.50       -4.48     14.49 o
   1  23   2       52.94       48.75     20.15 o
   3  23   2        7.06       11.74     10.65 o
 -23   1   3        4.03       -3.77     17.68 o
 -21   1   3      292.71      308.49     54.43 o
 -19   1   3        0.10        2.73     15.53 o
 -17   1   3        2.10       -4.67     24.72 o
 -15   1   3       40.39       26.37     11.19 o
 -13   1   3       39.19       19.95     16.32 o
 -11   1   3      514.18      530.48     38.87 o
  -9   1   3        3.87        9.90      6.20 o
  -7   1   3      811.28      785.01     34.25 o
  -5   1   3     3385.84     3430.77     58.97 o
  -3   1   3      483.32      404.24     20.84 o
  -1   1   3     3950.05     4676.71     69.40 o
   1   1   3      755.10      670.20     29.20 o
   3   1   3      393.50      387.92     21.00 o
   5   1   3     3771.19     4125.18     84.67 o
   7   1   3      330.38      335.58     31.20 o
   9   1   3     1231.63     1300.42     58.02 o
  11   1   3      327.95      247.69     27.41 o
  13   1   3       31.39       -8.55      9.53 o
  15   1   3        1.48      -19.94     13.52 o
  17   1   3        3.33        9.59      6.83 o
  19   1   3        0.59       -0.27     13.23 o
 -24   2   3        6.24       25.59     17.48 o
 -22   2   3       44.50       61.42     17.37 o
 -20   2   3        8.51       -2.42     20.98 o
 -18   2   3       12.20        8.57     10.43 o
 -16   2   3       39.39       40.72      8.37 o
 -14   2   3      109.70      120.73     15.58 o
 -12   2   3        5.70        1.91      9.82 o
 -10   2   3       90.54       90.43     15.28 o
  -8   2   3     1191.63     1091.26     50.46 o
  -6   2   3      128.10      112.43     12.26 o
  -4   2   3       64.24       44.81      7.41 o
  -2   2   3    11925.99    13082.42    140.12 o
   0   2   3      825.90      633.17     28.05 o
   2   2   3      437.04      509.86     26.45 o
   4   2   3       11.09       15.29      4.65 o
   6   2   3     1372.30     1454.68     53.46 o
   8   2   3      109.66      122.39     13.84 o
  10   2   3      296.27      250.86     24.61 o
  12   2   3     1640.72     1596.33     79.01 o
  14   2   3      626.21      655.77     53.42 o
  16   2   3        3.58       -3.97      9.92 o
  18   2   3        3.02       -5.15     10.46 o
  20   2   3        0.15       -7.54     13.50 o
 -23   3   3        0.04        3.59     13.59 o
 -21   3   3       60.55       65.92     27.52 o
 -19   3   3      127.70      170.41     37.12 o
 -17   3   3       34.70       19.73     15.65 o
 -15   3   3      126.49       83.13     11.41 o
 -13   3   3       34.43       29.29     11.80 o
 -11   3   3      217.57      342.79     29.78 o
  -9   3   3     1264.71     1431.82     64.89 o
  -7   3   3       60.69       36.55     10.23 o
  -5   3   3     3515.77     3647.08     75.21 o
  -3   3   3      210.11      257.00     18.14 o
  -1   3   3      889.85      911.56     39.89 o
   1   3   3      115.60       62.43      8.43 o
   3   3   3     2564.57     2670.65     55.35 o
   5   3   3     1079.41      895.27     36.98 o
   7   3   3      243.08      257.98     20.36 o
   9   3   3       86.93       81.47     14.61 o
  11   3   3      231.70      201.43     19.02 o
  13   3   3        4.27       14.31     13.70 o
  15   3   3       89.71       65.70     10.69 o
  17   3   3        2.75        7.49      9.26 o
  19   3   3        2.12       30.57     13.42 o
 -24   4   3        0.00       35.79     36.80 o
 -22   4   3        0.02        8.92     12.35 o
 -20   4   3      206.78      273.76     51.63 o
 -18   4   3       14.21        8.17      7.21 o
 -16   4   3      287.60      342.24     33.91 o
 -14   4   3      115.44      133.41     20.41 o
 -12   4   3      135.20      113.22     18.74 o
 -10   4   3      210.60      309.65     34.06 o
  -8   4   3      148.79      122.09     19.03 o
  -6   4   3      275.94      338.80     23.26 o
  -4   4   3        2.52        2.02      2.83 o
  -2   4   3     4103.12     3858.55     91.46 o
   0   4   3      954.96      950.85     39.10 o
   2   4   3        5.24        0.55      5.75 o
   4   4   3      482.02      550.30     27.23 o
   6   4   3     1023.02     1067.18     40.49 o
   8   4   3      582.89      572.74     30.22 o
  10   4   3      415.80      465.22     36.73 o
  12   4   3        8.03       10.72     11.67 o
  14   4   3        0.46      -11.23     13.95 o
  16   4   3        6.59        0.92     12.21 o
  18   4   3        1.10       -3.43     10.96 o
  20   4   3        9.95       25.91     20.20 o
 -23   5   3        0.90        4.19     31.84 o
 -21   5   3        7.02        4.46     12.12 o
 -19   5   3      279.88      291.26     43.52 o
 -17   5   3      401.36      397.86     48.67 o
 -15   5   3       19.17        7.72     11.26 o
 -13   5   3       59.26       71.87     14.09 o
 -11   5   3      220.53      176.24     25.37 o
  -9   5   3       81.31       65.65     11.46 o
  -7   5   3     8480.91     9074.69    179.41 o
  -5   5   3     8652.67     8757.82    133.24 o
  -3   5   3     2219.82     2108.23     66.59 o
  -1   5   3      464.54      407.74     28.10 o
   1   5   3     2050.71     2425.48     57.56 o
   3   5   3      428.41      380.45     24.19 o
   5   5   3        8.84       22.18      8.54 o
   7   5   3        0.67        0.83      4.74 o
   9   5   3      305.71      304.95     24.29 o
  11   5   3       22.10        8.87     13.27 o
  13   5   3        0.11      -12.78     15.23 o
  15   5   3        0.26       -8.91      7.67 o
  17   5   3        2.33        8.66     14.83 o
  19   5   3       11.97       18.84     30.75 o
 -24   6   3        0.47      -12.12     15.31 o
 -22   6   3        0.99        1.45     19.49 o
 -20   6   3       26.93       24.81     23.58 o
 -18   6   3      246.50      289.59     49.14 o
 -16   6   3      596.53      675.98     70.24 o
 -14   6   3       52.90       21.57      7.17 o
 -12   6   3       23.72        5.82      7.19 o
 -10   6   3       53.12       31.42     10.96 o
  -8   6   3     3460.20     3215.45    115.74 o
  -6   6   3     2852.68     2642.58     77.82 o
  -4   6   3    12008.89    12358.12    158.69 o
  -2   6   3     4737.86     5227.50    107.59 o
   0   6   3       12.09       12.09      4.83 o
   2   6   3     1697.92     1684.53     46.51 o
   4   6   3      104.25      120.28     15.61 o
   6   6   3       47.08       23.74     11.82 o
   8   6   3        9.03        1.78      7.07 o
  10   6   3       13.84       42.60     11.36 o
  12   6   3       42.17       19.85     14.86 o
  14   6   3      223.64      225.36     30.92 o
  16   6   3       77.44       35.37     18.55 o
  18   6   3       15.28        2.56     18.89 o
 -23   7   3        0.60       -1.70     18.29 o
 -21   7   3        9.82       -6.77     29.84 o
 -19   7   3       46.70       12.58     25.86 o
 -17   7   3        0.68       -0.20     13.74 o
 -15   7   3     1106.51     1067.79     64.94 o
 -13   7   3        0.16       10.63      5.34 o
 -11   7   3      693.34      847.81     45.08 o
  -9   7   3      165.17      183.83     22.70 o
  -7   7   3      183.72      163.33     30.84 o
  -5   7   3      560.55      547.93     34.66 o
  -3   7   3     7555.86     7656.54    128.45 o
  -1   7   3      462.05      560.55     37.21 o
   1   7   3       83.58       52.24      7.88 o
   3   7   3      409.01      442.74     31.78 o
   5   7   3       44.32       38.12      9.34 o
   7   7   3      223.58      178.89     19.73 o
   9   7   3      521.60      541.13     29.60 o
  11   7   3      203.96      209.40     20.00 o
  13   7   3      133.52      120.66     37.18 o
  15   7   3       16.47       -0.66     10.60 o
  17   7   3       15.46        5.13     24.98 o
  19   7   3       20.86       49.16     30.89 o
 -22   8   3        6.27       -6.66     17.84 o
 -20   8   3       21.15        6.27     44.74 o
 -18   8   3        0.98       -2.69      9.19 o
 -16   8   3      540.88      557.60     47.01 o
 -14   8   3       63.01       84.18     14.00 o
 -12   8   3      288.99      352.59     29.23 o
 -10   8   3      140.50      224.26     22.40 o
  -8   8   3      749.41      605.98     34.17 o
  -6   8   3     1925.34     1960.87     57.84 o
  -4   8   3       35.96       19.51      7.76 o
  -2   8   3       82.47       66.90     12.45 o
   0   8   3      149.16      172.34     25.55 o
   2   8   3      612.15      566.98     35.47 o
   4   8   3      176.76      142.91     18.64 o
   6   8   3      962.79      969.09     41.70 o
   8   8   3        1.07       -7.57      5.66 o
  10   8   3      356.77      333.19     38.01 o
  12   8   3       88.45       68.91     23.47 o
  14   8   3      159.57      119.99     17.45 o
  16   8   3       10.68      -13.06     17.71 o
  18   8   3        1.45       11.29     38.38 o
 -23   9   3        3.37        0.65     21.66 o
 -21   9   3        1.70       -2.55     18.80 o
 -19   9   3       36.09       44.04     24.22 o
 -17   9   3      298.49      342.04     62.68 o
 -15   9   3        2.50       13.18     15.32 o
 -13   9   3      140.20      193.42     21.17 o
 -11   9   3       12.82        8.72      3.71 o
  -9   9   3        0.36        3.77      4.60 o
  -7   9   3     2907.05     2947.10    107.67 o
  -5   9   3      611.76      678.25     42.79 o
  -3   9   3      109.68      119.76     19.07 o
  -1   9   3       20.64       11.84      5.78 o
   1   9   3       32.79       22.34      8.63 o
   3   9   3      129.20      145.58     17.41 o
   5   9   3      780.03      681.29     39.09 o
   7   9   3      207.85      256.97     24.98 o
   9   9   3        0.97       -1.81      9.76 o
  11   9   3      152.76      145.54     23.22 o
  13   9   3        0.96        8.64     17.29 o
  15   9   3       23.14       -3.52     26.79 o
  17   9   3        1.05       17.47     47.88 o
 -22  10   3        1.11       -2.90     24.86 o
 -20  10   3        5.41        4.15     23.45 o
 -18  10   3        0.04        4.46     11.60 o
 -16  10   3      185.72      166.94     46.08 o
 -14  10   3      189.50      301.95     59.19 o
 -12  10   3      187.60      161.72     14.97 o
 -10  10   3       12.04       13.86     12.97 o
  -8  10   3      831.31     1060.79     66.17 o
  -6  10   3     1128.48     1121.41     48.83 o
  -4  10   3      824.16      854.84     50.75 o
  -2  10   3        1.12        3.76      6.73 o
   0  10   3      656.43      688.76     37.09 o
   2  10   3        7.08        6.73      5.97 o
   4  10   3      202.80      266.86     24.89 o
   6  10   3      600.46      543.36     35.81 o
   8  10   3      130.85      102.30     20.86 o
  10  10   3      323.37      396.65     43.01 o
  12  10   3        2.20      -12.46     16.48 o
  14  10   3        7.42       -6.64     17.29 o
  16  10   3        2.07       -1.79     45.97 o
  18  10   3        0.60       22.17     42.79 o
 -21  11   3       15.47       18.71     19.79 o
 -19  11   3       21.51       44.89     39.18 o
 -17  11   3        5.81      -19.33     30.93 o
 -15  11   3      433.31      520.21     72.49 o
 -13  11   3      386.50      454.89     68.51 o
 -11  11   3       20.13       11.44      3.28 o
  -9  11   3      168.75      168.13     26.12 o
  -7  11   3     1144.24     1222.88     73.71 o
  -5  11   3       28.19       31.37      9.29 o
  -3  11   3      219.19      182.78     25.90 o
  -1  11   3      176.26      194.65     18.44 o
   1  11   3     2038.13     2112.94     58.08 o
   3  11   3       20.16       11.52      9.39 o
   5  11   3      266.02      265.33     24.66 o
   7  11   3      359.23      304.65     23.97 o
   9  11   3      155.47      151.07     25.38 o
  11  11   3       14.45       23.73      8.34 o
  13  11   3       11.72       24.02     16.29 o
  15  11   3       29.15       20.12     33.30 o
  17  11   3        0.11       21.26     40.25 o
 -20  12   3        9.65      -17.58     25.93 o
 -18  12   3        2.87        4.27     12.22 o
 -16  12   3        0.20      -10.71     27.91 o
 -14  12   3       64.95       46.38     16.13 o
 -12  12   3       74.33      109.29     25.73 o
 -10  12   3      134.00      126.82     23.79 o
  -8  12   3      240.03      293.82     37.85 o
  -6  12   3      102.39      106.42     13.62 o
  -4  12   3       56.38       42.07     12.13 o
  -2  12   3        8.87       11.30     10.19 o
   0  12   3      419.60      453.06     29.87 o
   2  12   3      337.23      247.52     28.13 o
   4  12   3      108.07      113.85     16.23 o
   6  12   3       33.91       17.40     11.66 o
   8  12   3       67.89       81.94     20.17 o
  10  12   3      264.35      251.77     33.99 o
  12  12   3       21.04       -3.01     10.47 o
  14  12   3        4.99       14.61     19.29 o
  16  12   3        5.92       73.90     35.31 o
 -19  13   3        0.02      -18.20     31.75 o
 -17  13   3       22.53      -16.34     35.63 o
 -15  13   3        4.95      -35.41     38.59 o
 -13  13   3        9.45      -11.14     24.49 o
 -11  13   3       52.06       57.04     20.39 o
  -9  13   3      116.24      128.47     26.15 o
  -7  13   3      232.96      289.80     37.95 o
  -5  13   3       13.14       21.24      8.18 o
  -3  13   3      512.25      488.07     34.93 o
  -1  13   3       17.94       13.39      7.66 o
   1  13   3      220.39      231.99     19.60 o
   3  13   3       60.24       74.42     20.23 o
   5  13   3       27.00       23.40     10.31 o
   7  13   3       73.03      111.90     22.49 o
   9  13   3       18.23       34.15     11.81 o
  11  13   3      193.81      190.04     31.34 o
  13  13   3       79.40      146.70     47.54 o
  15  13   3       24.39       64.51     32.67 o
 -20  14   3        1.74      -21.44     34.09 o
 -18  14   3       16.50        4.95     13.99 o
 -16  14   3        0.11        0.88     30.60 o
 -14  14   3        5.88        3.75     13.71 o
 -12  14   3       13.44       36.61     27.06 o
 -10  14   3      289.00      333.78     42.69 o
  -8  14   3        1.01       -0.56      6.72 o
  -6  14   3       52.31       48.58     17.44 o
  -4  14   3       28.94       49.72     14.62 o
  -2  14   3      101.74      114.98     16.04 o
   0  14   3       67.93       44.49     15.80 o
   2  14   3       88.16       61.14     19.38 o
   4  14   3       40.30       38.03     13.51 o
   6  14   3       20.98       14.75      9.51 o
   8  14   3        1.47       10.34     11.29 o
  10  14   3        1.24        3.48      5.31 o
  12  14   3      110.14      176.13     39.31 o
  14  14   3        1.03       26.30     20.57 o
 -19  15   3        6.66       22.20     25.41 o
 -17  15   3        2.17      -35.83     47.20 o
 -15  15   3        3.06       15.75     18.47 o
 -13  15   3       21.78       17.73      4.14 o
 -11  15   3       79.93       95.07     23.05 o
  -9  15   3      403.01      456.48     44.47 o
  -7  15   3      358.32      403.13     42.81 o
  -5  15   3        1.43       -9.19      8.64 o
  -3  15   3      187.46      211.57     26.56 o
  -1  15   3       89.30       84.99     19.13 o
   1  15   3      726.12      772.06     43.56 o
   3  15   3      110.18      125.66     18.99 o
   5  15   3       20.75       18.25      6.45 o
   7  15   3       65.99       38.67     17.48 o
   9  15   3        5.67       30.78     12.78 o
  11  15   3       27.85       42.58     13.89 o
  13  15   3        0.23       13.98     31.43 o
 -18  16   3        5.88        6.97     16.08 o
 -16  16   3       25.80      -10.29     40.47 o
 -14  16   3        6.01      -25.30     36.53 o
 -12  16   3       71.16       67.70     29.41 o
 -10  16   3       11.56       14.86     18.50 o
  -8  16   3       58.02       96.60     19.63 o
  -6  16   3       68.88       81.09     17.70 o
  -4  16   3      287.08      325.78     35.62 o
  -2  16   3       21.67       20.53     14.41 o
   0  16   3       17.28       18.29     10.06 o
   2  16   3      777.60      870.96     54.48 o
   4  16   3      459.36      522.85     52.36 o
   6  16   3       13.44        0.40      6.40 o
   8  16   3       38.40       35.66     16.10 o
  10  16   3      108.48      139.48     35.08 o
  12  16   3       34.91       87.81     36.90 o
  14  16   3        0.56       29.47     29.84 o
 -17  17   3        4.08       38.22     94.19 o
 -15  17   3        3.04       25.07     94.19 o
 -13  17   3       13.52       28.70     29.10 o
 -11  17   3        1.44       -6.08     16.97 o
  -9  17   3      252.58      266.05     34.73 o
  -7  17   3        8.75       35.79     15.65 o
  -5  17   3      121.69       98.86     16.82 o
  -3  17   3       46.94       26.90     15.12 o
  -1  17   3       48.48       26.89      7.43 o
   1  17   3      164.78      172.44     25.84 o
   3  17   3       35.71       21.60     18.03 o
   5  17   3       45.93       53.11     22.91 o
   7  17   3        0.00      -13.53      9.48 o
   9  17   3       20.45       44.35     18.97 o
  11  17   3       44.41       89.60     33.03 o
  13  17   3        0.07       35.90     23.19 o
 -16  18   3       33.01      122.12     70.62 o
 -14  18   3       75.90      159.92     44.41 o
 -12  18   3       10.58       10.85     14.30 o
 -10  18   3       16.12       27.43     19.98 o
  -8  18   3        2.08        7.86     13.64 o
  -6  18   3       72.72       50.77     15.09 o
  -4  18   3       56.81       46.44     19.89 o
  -2  18   3       49.42       66.02     22.87 o
   0  18   3       49.43       47.48     19.40 o
   2  18   3       99.74       86.35     37.34 o
   4  18   3       98.58      178.18     40.18 o
   6  18   3      187.20      180.93     36.75 o
   8  18   3        0.88       -5.69     16.73 o
  10  18   3        7.09       21.69     20.54 o
 -13  19   3       58.95       98.13     39.40 o
 -11  19   3        7.02       -3.26      8.07 o
  -9  19   3       23.54       10.94     11.38 o
  -7  19   3        2.19        3.51     13.22 o
  -5  19   3       74.69       48.52     18.49 o
  -3  19   3       12.73       26.54     14.57 o
  -1  19   3        5.44       18.71     13.77 o
   1  19   3      110.57      114.32     31.45 o
   3  19   3      122.91      121.76     26.38 o
   5  19   3      129.01      155.89     34.37 o
   7  19   3        0.48      -10.68     23.67 o
   9  19   3        3.24      -11.01     40.76 o
 -12  20   3        0.79       -2.91     17.62 o
 -10  20   3        9.20       -0.55     18.89 o
  -8  20   3       24.84        1.68     14.03 o
  -6  20   3       43.70       52.62     20.66 o
  -4  20   3       22.33       19.99     17.93 o
  -2  20   3       26.62       35.58     22.52 o
   0  20   3       42.02       24.31     12.45 o
   2  20   3       30.85       34.26     17.93 o
   4  20   3        3.61       21.52     26.15 o
   6  20   3       21.05       53.98     28.44 o
   8  20   3        4.90       49.90     31.54 o
 -11  21   3        0.11      -10.98     12.39 o
  -9  21   3        6.39      -13.68     16.98 o
  -7  21   3        0.08        2.03     13.78 o
  -5  21   3       10.99       11.80     16.85 o
  -3  21   3        8.52       26.37     20.06 o
  -1  21   3       14.99       24.89     17.73 o
   1  21   3        0.00       28.46     19.60 o
   3  21   3       79.60      128.81     42.87 o
   5  21   3        2.92       28.61     31.79 o
  -8  22   3        1.62       -5.29     13.57 o
  -6  22   3       52.66       48.84     29.80 o
  -4  22   3       14.78       28.12     15.04 o
  -2  22   3       35.52       47.37     26.80 o
   0  22   3       24.20       55.19     34.06 o
   2  22   3       38.72       63.77     29.32 o
   4  22   3      191.48      281.74     56.81 o
 -24   0   4       22.26       16.80     27.63 o
 -22   0   4       16.54        5.09     18.88 o
 -20   0   4      188.91      127.49     42.18 o
 -18   0   4       59.51       32.20     17.42 o
 -16   0   4       30.24       26.07     13.62 o
 -14   0   4      147.22      116.88     24.56 o
 -12   0   4     2679.28     2863.47    128.29 o
 -10   0   4     1014.77     1046.98     73.72 o
  -8   0   4     5928.28     6376.07    221.57 o
  -6   0   4      158.49      269.86     32.33 o
  -4   0   4     1388.23     1760.41     78.58 o
  -2   0   4      637.18      592.78     76.82 o
   0   0   4    13237.68    14630.69    345.05 o
   2   0   4       72.03       81.20     28.20 o
   4   0   4     1036.00     1106.91     76.13 o
   6   0   4      677.36      731.96     63.59 o
   8   0   4        5.95       22.80     16.75 o
  10   0   4      156.66      151.89     27.88 o
  12   0   4      935.45      948.39     83.78 o
  14   0   4        0.01       22.89     16.49 o
  16   0   4        2.87       12.52      3.40 o
  18   0   4       36.52       64.62     38.22 o
 -23   1   4        6.76       -2.39      8.37 o
 -21   1   4      152.80      110.20     26.18 o
 -19   1   4       10.28        3.91     13.41 o
 -17   1   4       56.81       85.53     19.04 o
 -15   1   4      199.98      239.95     28.44 o
 -13   1   4       97.24       91.68     14.37 o
 -11   1   4        1.56        1.98      5.54 o
  -9   1   4      425.82      448.94     37.43 o
  -7   1   4     2160.38     2221.06     68.74 o
  -5   1   4        5.32       -4.14      6.09 o
  -3   1   4      668.97      758.50     39.98 o
  -1   1   4      714.79      606.24     40.39 o
   1   1   4       42.94       52.44      8.21 o
   3   1   4       14.07       18.43     11.83 o
   5   1   4      311.17      364.00     30.65 o
   7   1   4       91.83       69.11     13.50 o
   9   1   4      612.16      660.02     40.51 o
  11   1   4      428.86      515.01     46.43 o
  13   1   4        1.11        9.51      5.47 o
  15   1   4       10.51        6.51      9.88 o
  17   1   4        1.05       16.40     15.89 o
 -24   2   4       23.52       -1.00     11.01 o
 -22   2   4       26.95       24.05     15.70 o
 -20   2   4      358.57      456.37     58.24 o
 -18   2   4       56.12       54.72     17.71 o
 -16   2   4       46.22       44.88     12.36 o
 -14   2   4      107.43       90.12     18.07 o
 -12   2   4      133.61      143.79     20.41 o
 -10   2   4      842.20      914.88     53.28 o
  -8   2   4      213.20      160.60     25.60 o
  -6   2   4      284.14      202.93     23.41 o
  -4   2   4      122.45       90.32     24.70 o
  -2   2   4      891.51      880.91     36.63 o
   0   2   4      112.85      100.90     14.83 o
   2   2   4        3.12        7.95      4.67 o
   4   2   4      129.44      119.92     14.36 o
   6   2   4      108.13      127.10     15.87 o
   8   2   4      110.31      126.71     16.69 o
  10   2   4      442.77      414.62     31.46 o
  12   2   4       14.56       21.37     10.34 o
  14   2   4        3.60       19.05     14.26 o
  16   2   4        8.81       11.72      8.24 o
  18   2   4        6.76       26.40     14.69 o
 -23   3   4        2.50       -3.37     14.92 o
 -21   3   4      267.94      385.72     67.17 o
 -19   3   4      107.24       86.08     24.83 o
 -17   3   4       11.36       -1.99      8.21 o
 -15   3   4        8.68        5.15      8.29 o
 -13   3   4      327.30      322.50     34.86 o
 -11   3   4       87.80       57.38     13.05 o
  -9   3   4       33.71       39.41     10.77 o
  -7   3   4     4079.36     4516.80    109.91 o
  -5   3   4       62.50       61.70     16.44 o
  -3   3   4      245.27      271.34     30.41 o
  -1   3   4       81.66      134.16     18.04 o
   1   3   4      756.67      712.83     41.13 o
   3   3   4     1511.93     1556.95     49.31 o
   5   3   4      166.76      170.95     16.68 o
   7   3   4        1.74        0.75      7.00 o
   9   3   4      347.57      372.11     28.15 o
  11   3   4      249.49      308.13     35.32 o
  13   3   4       17.78       23.03     16.51 o
  15   3   4       10.77       48.92     21.29 o
  17   3   4        1.52        0.65     12.74 o
 -24   4   4        1.98       11.50     18.41 o
 -22   4   4        1.31        7.45     13.61 o
 -20   4   4       33.74       49.75     21.33 o
 -18   4   4      107.75      183.64     39.76 o
 -16   4   4      211.55      215.66     39.09 o
 -14   4   4       91.39       96.67     20.97 o
 -12   4   4       25.70       27.17     10.55 o
 -10   4   4        1.13       -9.49      7.76 o
  -8   4   4      893.17      991.64     52.50 o
  -6   4   4        0.12        7.58      5.15 o
  -4   4   4     1169.45     1283.53     70.45 o
  -2   4   4      219.09      214.46     27.34 o
   0   4   4     1895.16     1891.34     71.78 o
   2   4   4      939.90     1082.79     50.74 o
   4   4   4      658.10      645.48     32.68 o
   6   4   4        5.62       -5.22      4.82 o
   8   4   4       36.94       63.16     10.09 o
  10   4   4      182.60      130.25     31.28 o
  12   4   4       89.36       99.19     22.29 o
  14   4   4        1.17       41.66     20.43 o
  16   4   4       63.25       85.86     23.06 o
  18   4   4        0.12       13.37     12.15 o
 -23   5   4        1.67       15.89     28.20 o
 -21   5   4       34.47       54.35     25.61 o
 -19   5   4       19.82       48.94     20.57 o
 -17   5   4        0.41       13.73     11.86 o
 -15   5   4        0.42       11.86     15.48 o
 -13   5   4      106.49       91.11     21.79 o
 -11   5   4       12.19       11.76     11.36 o
  -9   5   4      157.05      103.65     14.86 o
  -7   5   4       21.28       11.22      7.01 o
  -5   5   4     3600.89     3637.23     90.67 o
  -3   5   4      685.33      749.08     53.62 o
  -1   5   4       14.86      -11.70     13.75 o
   1   5   4      218.66      180.92     19.46 o
   3   5   4       43.93       20.03     14.77 o
   5   5   4       65.53       87.95     18.47 o
   7   5   4       48.79       42.67     11.91 o
   9   5   4      285.49      289.73     23.34 o
  11   5   4       54.45       38.82     18.21 o
  13   5   4      387.59      394.83     51.32 o
  15   5   4        0.18        1.65      8.59 o
  17   5   4        7.68        7.72     12.85 o
 -22   6   4        4.39       40.26     32.05 o
 -20   6   4      164.08      189.86     51.46 o
 -18   6   4        2.26        3.19     14.68 o
 -16   6   4      224.84      211.46     32.22 o
 -14   6   4       77.27       60.27     18.94 o
 -12   6   4       39.45       32.34     10.66 o
 -10   6   4      238.40      223.42     23.71 o
  -8   6   4     1052.15      857.34     43.56 o
  -6   6   4       80.57      125.57     14.90 o
  -4   6   4     1045.53     1058.88     45.57 o
  -2   6   4      210.93      228.41     31.72 o
   0   6   4       23.61       23.92      8.04 o
   2   6   4      691.62      621.41     37.27 o
   4   6   4       48.87       26.48     15.66 o
   6   6   4       14.37       29.22      7.84 o
   8   6   4       52.37       45.34     12.74 o
  10   6   4      172.46      177.03     20.64 o
  12   6   4      165.71      177.95     35.35 o
  14   6   4       25.80       29.09     12.21 o
  16   6   4        5.22       27.63     11.75 o
 -23   7   4        0.82       12.44     23.13 o
 -21   7   4        1.84      -10.94     49.97 o
 -19   7   4      249.47      251.68     53.91 o
 -17   7   4       68.75       32.41     10.21 o
 -15   7   4       28.19       36.92      9.95 o
 -13   7   4      103.14      105.21     19.35 o
 -11   7   4       46.25       48.12     13.13 o
  -9   7   4       50.96       65.75     13.55 o
  -7   7   4     1987.57     1915.90     63.47 o
  -5   7   4     4734.33     4985.77     98.12 o
  -3   7   4      423.59      426.73     27.30 o
  -1   7   4      526.91      602.46     50.25 o
   1   7   4      101.36       75.32     11.15 o
   3   7   4      589.72      583.32     35.35 o
   5   7   4      403.90      368.93     41.81 o
   7   7   4      352.38      320.26     37.52 o
   9   7   4      179.92      140.15     23.39 o
  11   7   4        0.02       -1.49      8.62 o
  13   7   4       24.47       16.30     13.00 o
  15   7   4        2.49       14.12      7.86 o
  17   7   4        2.87        8.13     16.87 o
 -22   8   4       10.72       14.75     33.09 o
 -20   8   4       12.34       -3.88     10.33 o
 -18   8   4      183.57      179.94     50.35 o
 -16   8   4      258.61      295.05     60.06 o
 -14   8   4      101.75       91.78     15.42 o
 -12   8   4       65.29       58.00     10.57 o
 -10   8   4        3.32       -4.91      7.23 o
  -8   8   4      532.30      627.92     43.30 o
  -6   8   4     2268.06     2337.28     79.33 o
  -4   8   4      222.64      245.22     27.49 o
  -2   8   4        0.08       28.11     10.67 o
   0   8   4      710.85      783.46     59.27 o
   2   8   4      473.73      484.17     29.81 o
   4   8   4        0.06      -15.01     11.57 o
   6   8   4      311.44      330.66     40.01 o
   8   8   4      175.85      152.80     26.11 o
  10   8   4       49.24       22.11     14.42 o
  12   8   4      138.08      171.17     31.18 o
  14   8   4       64.05       70.44     20.35 o
  16   8   4        3.69       -2.83     18.09 o
 -21   9   4        4.24       35.59     34.21 o
 -19   9   4       92.18       78.48     31.05 o
 -17   9   4        0.22       -0.02     26.76 o
 -15   9   4      580.32      640.05     72.91 o
 -13   9   4      137.33      139.08     19.35 o
 -11   9   4        8.87       -0.48      9.40 o
  -9   9   4        0.00      -14.35     16.66 o
  -7   9   4        0.69       -4.58      9.98 o
  -5   9   4      412.37      406.71     33.06 o
  -3   9   4      448.46      483.49     55.10 o
  -1   9   4       77.94       88.17     23.05 o
   1   9   4        0.09       -7.13      5.69 o
   3   9   4        7.30       -1.54      7.60 o
   5   9   4       64.79       17.75     17.16 o
   7   9   4      440.81      456.99     34.65 o
   9   9   4      358.45      366.66     43.56 o
  11   9   4       26.46       25.69      7.76 o
  13   9   4       89.66      127.01     29.23 o
  15   9   4        0.18       -3.60     12.44 o
 -22  10   4        3.05      -28.92     37.22 o
 -20  10   4       12.74       16.81     20.57 o
 -18  10   4        0.21      -17.43     20.32 o
 -16  10   4       70.95       50.09     32.33 o
 -14  10   4       68.20       83.80     25.80 o
 -12  10   4      248.66      220.28     30.59 o
 -10  10   4      131.22      129.00     17.20 o
  -8  10   4      889.78     1028.75     57.83 o
  -6  10   4      295.47      287.38     28.52 o
  -4  10   4       24.22       13.18      7.16 o
  -2  10   4        7.86       21.80     21.81 o
   0  10   4       44.29       74.19     19.05 o
   2  10   4       83.38       65.99     10.14 o
   4  10   4      596.09      629.26     50.26 o
   6  10   4      299.96      255.15     24.56 o
   8  10   4      272.73      281.51     37.68 o
  10  10   4       62.25       47.17     12.13 o
  12  10   4       37.88       25.61      9.31 o
  14  10   4        0.08        4.60     12.06 o
  16  10   4       29.35       51.31     14.11 o
 -21  11   4        0.03      -18.93     22.10 o
 -19  11   4       46.69       36.89     51.88 o
 -17  11   4        0.34       -8.85     16.76 o
 -15  11   4       36.55       -4.46     14.16 o
 -13  11   4       10.15       12.13     16.43 o
 -11  11   4      112.97      115.84     24.28 o
  -9  11   4     1565.17     1429.68     97.88 o
  -7  11   4       73.10       70.22     16.13 o
  -5  11   4      135.65      105.51     17.00 o
  -3  11   4      325.21      328.75     39.28 o
  -1  11   4      305.05      262.35     31.34 o
   1  11   4        1.94        0.74      9.36 o
   3  11   4       55.04       34.85     12.86 o
   5  11   4       23.36        3.38     13.01 o
   7  11   4       44.06       39.30     15.29 o
   9  11   4      128.73      155.24     28.10 o
  11  11   4      127.75      102.29     26.33 o
  13  11   4        5.19       -1.59     17.46 o
  15  11   4        2.88       14.67      7.13 o
 -20  12   4        0.58      -19.77     26.70 o
 -18  12   4        0.09      -16.66     11.11 o
 -16  12   4       15.77       30.35     19.61 o
 -14  12   4        3.51       17.70     13.32 o
 -12  12   4      274.91      288.61     40.63 o
 -10  12   4      747.25      764.05     72.02 o
  -8  12   4      299.97      308.24     46.79 o
  -6  12   4      308.23      317.16     47.17 o
  -4  12   4      369.90      358.75     34.73 o
  -2  12   4     1147.86     1140.30     77.57 o
   0  12   4       64.07       74.93     11.79 o
   2  12   4      138.86      114.02     16.43 o
   4  12   4      150.26      105.54      9.70 o
   6  12   4      257.80      303.30     38.40 o
   8  12   4       16.38        5.67      9.93 o
  10  12   4        4.06       10.93      7.58 o
  12  12   4       44.34       33.90     12.12 o
  14  12   4        1.10        2.32     17.71 o
 -19  13   4        4.85      -12.72     17.69 o
 -17  13   4        0.03      -13.93     16.67 o
 -15  13   4        5.19       -4.73      6.67 o
 -13  13   4       20.38        4.07      7.09 o
 -11  13   4      226.74      259.04     38.27 o
  -9  13   4       96.22      136.37     32.97 o
  -7  13   4      125.75       88.28     23.80 o
  -5  13   4      115.19      124.16     34.15 o
  -3  13   4       17.92       15.17     15.73 o
  -1  13   4      347.12      440.72     34.08 o
   1  13   4     1786.84     1906.30     92.12 o
   3  13   4       86.73       48.87     11.78 o
   5  13   4       45.75       45.26     15.83 o
   7  13   4       64.80       67.35     17.64 o
   9  13   4        9.48       19.12      9.58 o
  11  13   4       45.86       37.65     13.33 o
  13  13   4        0.21        4.60     13.80 o
 -18  14   4        3.96        8.63     22.43 o
 -16  14   4        4.15       15.26     19.74 o
 -14  14   4        3.93       16.77     15.07 o
 -12  14   4      173.84      171.53     32.47 o
 -10  14   4        4.24       13.83      7.68 o
  -8  14   4       65.15       82.18     27.54 o
  -6  14   4      106.53       97.84     27.50 o
  -4  14   4       32.78       21.84     18.07 o
  -2  14   4       49.69       35.01      9.39 o
   0  14   4        9.54       10.51     14.13 o
   2  14   4      263.48      245.82     30.51 o
   4  14   4       91.02       46.52     19.93 o
   6  14   4        1.86        4.78     11.93 o
   8  14   4        9.77        9.01     17.80 o
  10  14   4       91.52       57.97     20.07 o
  12  14   4       33.81       49.56     12.36 o
 -17  15   4        2.31        8.19     13.27 o
 -15  15   4       13.12        2.29     15.75 o
 -13  15   4        2.91       -7.69     20.13 o
 -11  15   4        3.20       20.64     12.97 o
  -9  15   4        0.43        9.76     15.65 o
  -7  15   4      155.32      185.28     39.73 o
  -5  15   4      118.54      163.07     36.82 o
  -3  15   4      185.08      181.05     25.78 o
  -1  15   4       60.13       52.78     12.37 o
   1  15   4      116.79       93.42     13.83 o
   3  15   4       46.00       35.61     14.50 o
   5  15   4       17.44       13.96     10.85 o
   7  15   4        9.44       33.58     13.35 o
   9  15   4        0.08        3.99     13.08 o
  11  15   4       54.69       39.85     16.58 o
 -16  16   4       57.09      123.88     48.02 o
 -14  16   4        0.95        4.70     16.22 o
 -12  16   4        1.62        8.17     14.73 o
 -10  16   4        0.02       15.55      9.49 o
  -8  16   4       18.29        4.89     12.05 o
  -6  16   4      170.12      189.28     34.53 o
  -4  16   4        3.28       16.71     12.56 o
  -2  16   4        0.02        2.63      8.60 o
   0  16   4        7.58        0.46     15.81 o
   2  16   4        0.43        6.38     21.42 o
   4  16   4        5.95       33.90     15.89 o
   6  16   4        0.09       14.70     16.05 o
   8  16   4       26.09       22.58     10.83 o
  10  16   4        0.14        3.22     10.26 o
 -15  17   4        0.86       -8.29     13.27 o
 -13  17   4        1.03      -12.80     18.12 o
 -11  17   4      104.55      131.83     30.55 o
  -9  17   4       58.60       68.19     22.62 o
  -7  17   4       34.26       22.07     12.33 o
  -5  17   4       99.05       56.59     25.01 o
  -3  17   4        2.66        8.21     21.32 o
  -1  17   4       99.24       58.82     17.28 o
   1  17   4        3.35       -0.76     18.95 o
   3  17   4       11.71        4.17     14.87 o
   5  17   4        8.46        3.56      8.67 o
   7  17   4        0.03        3.26     15.01 o
   9  17   4       10.57       20.81     16.25 o
 -14  18   4       15.28        7.04      5.74 o
 -12  18   4       41.53      108.00     40.35 o
 -10  18   4       81.21       63.79     22.15 o
  -8  18   4        7.11       21.60     23.87 o
  -6  18   4       12.93      -21.58     21.29 o
  -4  18   4       99.90       60.06     23.70 o
  -2  18   4        2.49       13.07     12.45 o
   0  18   4        3.13       19.77     18.39 o
   2  18   4       74.64       32.79     21.10 o
   4  18   4       12.13        0.85     17.94 o
   6  18   4       21.37       24.53     11.79 o
   8  18   4       21.16       34.49     33.58 o
 -13  19   4        5.19       -4.02     14.65 o
 -11  19   4        3.71       -6.40     18.85 o
  -9  19   4        2.13       10.06     21.91 o
  -7  19   4        0.00       -0.51     11.56 o
  -5  19   4        3.30       -1.50     12.91 o
  -3  19   4        0.34      -20.59     13.73 o
  -1  19   4        0.01        5.82     20.02 o
   1  19   4       55.50       42.69     16.38 o
   3  19   4       49.96       43.08     19.14 o
   5  19   4        8.28       11.26     18.67 o
   7  19   4       24.07      -10.13     18.28 o
 -10  20   4        0.15       -1.89     16.41 o
  -8  20   4        0.07       -6.29     23.61 o
  -6  20   4       14.66       24.74     18.77 o
  -4  20   4       17.58       55.72     27.65 o
  -2  20   4        0.13       21.51     16.96 o
   0  20   4       53.12       52.01     21.67 o
   2  20   4        6.88       -1.00     10.25 o
   4  20   4        3.49        3.22     10.80 o
  -7  21   4       36.40       81.53     36.16 o
  -5  21   4        5.26       13.08     21.52 o
  -3  21   4        2.15        9.91     20.20 o
  -1  21   4        2.13        9.83     17.06 o
   1  21   4        0.17       -7.10     17.55 o
 -23   1   5      117.82      118.76     25.81 o
 -21   1   5      124.29      172.77     30.01 o
 -19   1   5        4.47       17.10     11.57 o
 -17   1   5      102.83      106.61     22.09 o
 -15   1   5       15.46       13.23      6.47 o
 -13   1   5      792.87      900.75     61.37 o
 -11   1   5      182.50      191.12     29.85 o
  -9   1   5        2.60        9.74      9.22 o
  -7   1   5      186.16      157.57     22.96 o
  -5   1   5       35.23       28.50      8.67 o
  -3   1   5      752.28      859.02     46.75 o
  -1   1   5      331.83      430.31     31.96 o
   1   1   5      378.33      322.87     40.96 o
   3   1   5      373.62      395.09     46.84 o
   5   1   5      133.83      148.59     25.81 o
   7   1   5      300.91      289.85     27.52 o
   9   1   5        9.48       -0.98      6.76 o
  11   1   5        0.20       -9.78     10.29 o
  13   1   5       74.19       91.12     28.05 o
  15   1   5        3.02       18.79     14.66 o
 -22   2   5        2.88       12.98     14.26 o
 -20   2   5        5.91       10.01     11.48 o
 -18   2   5       14.00       17.75     13.34 o
 -16   2   5        2.50       -3.03      5.56 o
 -14   2   5       99.66       99.77     18.48 o
 -12   2   5      703.01      677.32     51.40 o
 -10   2   5      389.08      410.37     42.27 o
  -8   2   5        5.02        4.66     13.01 o
  -6   2   5       10.78       17.44     17.25 o
  -4   2   5      447.88      461.88     48.12 o
  -2   2   5        0.03        1.32     11.99 o
   0   2   5      176.50      156.44     28.36 o
   2   2   5       64.60       37.69      7.24 o
   4   2   5       44.32       51.99      9.99 o
   6   2   5        1.47       19.41     11.13 o
   8   2   5       46.15       51.06     10.61 o
  10   2   5      393.65      449.90     36.54 o
  12   2   5       85.78       71.11     27.93 o
  14   2   5        1.14        6.28      8.32 o
  16   2   5       20.65       75.60     40.61 o
 -23   3   5        1.52       -4.91     17.67 o
 -21   3   5      150.04      148.38     29.76 o
 -19   3   5       17.18       17.09      8.48 o
 -17   3   5       29.82       34.71     11.52 o
 -15   3   5        2.74       -3.47      7.68 o
 -13   3   5       49.83       43.05      7.97 o
 -11   3   5      449.97      435.61     39.02 o
  -9   3   5       99.29       99.74     17.27 o
  -7   3   5      190.03      227.52     34.54 o
  -5   3   5      241.08      220.10     34.45 o
  -3   3   5     1012.38      913.61     67.12 o
  -1   3   5        0.02       -1.71      6.16 o
   1   3   5        2.25       -4.19     17.62 o
   3   3   5      591.21      564.45     33.22 o
   5   3   5        4.39       38.55     10.15 o
   7   3   5       18.68       16.45     20.38 o
   9   3   5      148.90      162.16     19.97 o
  11   3   5       66.23       74.66     24.54 o
  13   3   5       20.23       44.92     25.33 o
  15   3   5        1.92       11.87      9.62 o
 -22   4   5       16.76       36.81     20.98 o
 -20   4   5      213.95      235.45     36.96 o
 -18   4   5        0.25        7.38     16.08 o
 -16   4   5       17.48       24.67      7.10 o
 -14   4   5       25.61       15.33     14.22 o
 -12   4   5       49.45       39.72      8.47 o
 -10   4   5      132.78      177.21     24.44 o
  -8   4   5     1628.74     1864.43     79.10 o
  -6   4   5      208.98      247.85     35.66 o
  -4   4   5     3164.04     3659.94    134.54 o
  -2   4   5       14.44        6.91      9.31 o
   0   4   5     1005.23     1115.35     77.77 o
   2   4   5      122.21       86.75     11.61 o
   4   4   5       53.77       63.12     12.60 o
   6   4   5      198.71      195.11     24.44 o
   8   4   5        3.58       26.35     11.15 o
  10   4   5       77.85       44.49     14.81 o
  12   4   5       75.55      101.25     30.11 o
  14   4   5        0.14        6.49     12.73 o
  16   4   5        8.02       29.52     22.93 o
 -23   5   5       13.28      -25.34     25.59 o
 -21   5   5      182.15      216.23     39.56 o
 -19   5   5      234.68      225.03     37.13 o
 -17   5   5        1.06        2.42     15.09 o
 -15   5   5       78.33       72.46     18.86 o
 -13   5   5      127.02      133.69     19.08 o
 -11   5   5      527.92      577.60     46.33 o
  -9   5   5      119.60      144.87     22.04 o
  -7   5   5       61.29       57.22     15.71 o
  -5   5   5       11.84       -7.94     18.03 o
  -3   5   5     2191.27     2551.64    113.56 o
  -1   5   5        4.67       17.22      8.63 o
   1   5   5       57.48       72.78     29.76 o
   3   5   5        0.02        1.29      7.93 o
   5   5   5      281.43      245.49     38.10 o
   7   5   5     1579.96     1482.70     95.54 o
   9   5   5       11.20        5.30     12.20 o
  11   5   5       38.28       28.25     10.33 o
  13   5   5        3.01       -2.69     16.32 o
  15   5   5       37.25       48.56     30.15 o
 -22   6   5        0.11       -3.09     20.69 o
 -20   6   5       84.99       64.61     21.01 o
 -18   6   5       83.68      100.09     20.92 o
 -16   6   5       68.09       50.87     13.87 o
 -14   6   5       17.36       10.20      6.77 o
 -12   6   5        8.85       -5.05      8.76 o
 -10   6   5       93.06       88.53     18.12 o
  -8   6   5     1011.88      984.80     57.46 o
  -6   6   5     1417.06     1446.93     83.91 o
  -4   6   5      566.88      537.77     51.71 o
  -2   6   5       21.03        3.93     16.67 o
   0   6   5       76.81       88.60     22.86 o
   2   6   5      126.02      101.64     24.98 o
   4   6   5        5.43       14.71      3.94 o
   6   6   5      936.18     1040.42     78.82 o
   8   6   5       27.23       56.27     17.63 o
  10   6   5      101.36       81.95     18.73 o
  12   6   5        8.89       -6.58     15.04 o
  14   6   5       15.16        9.76     13.74 o
 -21   7   5       12.14        0.59     12.03 o
 -19   7   5       14.67       14.86     14.34 o
 -17   7   5       43.09       36.51     13.47 o
 -15   7   5        3.45       -9.07      8.78 o
 -13   7   5        0.00       -5.10      8.68 o
 -11   7   5       59.74       81.98     18.48 o
  -9   7   5      207.53      198.91     25.80 o
  -7   7   5        3.27        5.17      4.11 o
  -5   7   5     2557.65     2484.04    111.70 o
  -3   7   5      625.88      573.49     53.08 o
  -1   7   5     1471.11     1402.29     69.16 o
   1   7   5       60.33       47.84     15.07 o
   3   7   5     1228.27     1240.05     84.77 o
   5   7   5        2.99        8.08      4.44 o
   7   7   5      720.28      856.91     72.55 o
   9   7   5      530.48      604.36     51.22 o
  11   7   5       81.66       87.75     25.19 o
  13   7   5       46.55       16.67     11.57 o
  15   7   5       32.47       84.74     29.04 o
 -22   8   5        3.51       28.21     31.00 o
 -20   8   5       16.25       17.17      4.13 o
 -18   8   5        4.95       39.64     21.43 o
 -16   8   5        6.61       15.50     17.84 o
 -14   8   5       24.16        6.08      9.09 o
 -12   8   5        2.45       -0.58     10.80 o
 -10   8   5        0.52       -2.75      6.44 o
  -8   8   5      177.61      191.14     23.77 o
  -6   8   5       18.03       16.79      8.01 o
  -4   8   5       10.04       28.56     14.77 o
  -2   8   5      110.00      120.65     25.71 o
   0   8   5      435.41      405.05     35.67 o
   2   8   5       23.87       34.66     28.05 o
   4   8   5     1310.77     1354.11     90.52 o
   6   8   5        3.30        0.94     12.15 o
   8   8   5      570.58      670.83     53.93 o
  10   8   5        3.42       -7.78      7.20 o
  12   8   5      172.90      157.86     32.82 o
  14   8   5        2.26      -11.80      9.30 o
 -21   9   5        0.18       -4.59     21.74 o
 -19   9   5       39.35       29.25     22.83 o
 -17   9   5        7.53       -5.72     20.19 o
 -15   9   5       42.31       57.96     17.13 o
 -13   9   5       53.94       31.00     27.13 o
 -11   9   5       84.42       74.37     18.05 o
  -9   9   5      887.77     1035.85     59.88 o
  -7   9   5        0.84        3.27      5.19 o
  -5   9   5     1295.37     1473.90     60.63 o
  -3   9   5      990.82     1025.08     74.83 o
  -1   9   5      165.36      110.55     15.29 o
   1   9   5      117.27       72.66     20.86 o
   3   9   5       46.02       37.79     17.94 o
   5   9   5      519.96      492.92     54.82 o
   7   9   5       89.91       81.43     18.66 o
   9   9   5      105.21       78.75     23.81 o
  11   9   5       41.25       69.65     21.46 o
  13   9   5        3.04       -6.38     16.64 o
 -20  10   5        0.16      -12.89     13.66 o
 -18  10   5        0.20       -4.98     13.65 o
 -16  10   5       21.41       38.75     19.72 o
 -14  10   5      138.68      135.40     27.50 o
 -12  10   5        8.59       -1.87      8.55 o
 -10  10   5      506.93      524.90     42.54 o
  -8  10   5       36.03       25.53      6.92 o
  -6  10   5      309.32      394.32     33.58 o
  -4  10   5      136.04      130.85     17.87 o
  -2  10   5      840.50      885.51     86.35 o
   0  10   5      240.44      223.72     52.09 o
   2  10   5        5.78      -11.81     19.31 o
   4  10   5      599.43      560.60     56.42 o
   6  10   5        9.67       -8.08     14.00 o
   8  10   5      541.55      602.19     55.36 o
  10  10   5       11.37      -16.49     16.70 o
  12  10   5       29.34       37.85     13.08 o
 -19  11   5        0.00       16.40     11.46 o
 -17  11   5        0.42        6.12      8.72 o
 -15  11   5       53.44       25.39     20.89 o
 -13  11   5        0.02       -8.95     12.41 o
 -11  11   5      190.62      193.90     24.38 o
  -9  11   5      188.09      178.08     25.44 o
  -7  11   5      385.68      366.21     56.57 o
  -5  11   5       28.49       36.42     13.90 o
  -3  11   5      461.49      573.84     72.25 o
  -1  11   5     1888.19     1899.37    126.29 o
   1  11   5        0.00       -2.98     12.70 o
   3  11   5      126.39       93.02     19.52 o
   5  11   5      576.56      670.89     57.64 o
   7  11   5      108.41       92.11     19.12 o
   9  11   5        1.24        0.81      9.51 o
  11  11   5       80.58      145.69     33.06 o
  13  11   5        5.67       13.82      8.44 o
 -18  12   5        2.15        4.25     10.15 o
 -16  12   5        0.71        3.24     13.11 o
 -14  12   5       16.73       11.84     10.13 o
 -12  12   5      146.28      134.79     26.36 o
 -10  12   5       60.29       47.79     17.82 o
  -8  12   5       47.46       21.64     17.07 o
  -6  12   5        0.33       12.01      5.53 o
  -4  12   5       74.53       58.31     27.93 o
  -2  12   5       49.57       57.79     16.37 o
   0  12   5       79.57       70.60     15.89 o
   2  12   5        4.45        2.17     12.62 o
   4  12   5      104.52       70.53     16.12 o
   6  12   5       11.21      -15.38     19.01 o
   8  12   5        8.88        4.75     17.11 o
  10  12   5        0.19       16.55     14.85 o
  12  12   5       16.95       35.35     12.72 o
 -19  13   5        1.52       -4.60     14.84 o
 -17  13   5        2.00       -9.03     17.53 o
 -15  13   5        4.08       13.42      8.03 o
 -13  13   5        4.95        6.58     15.51 o
 -11  13   5       67.42       83.75     27.58 o
  -9  13   5        5.50        4.67      8.60 o
  -7  13   5       24.15        7.98     17.09 o
  -5  13   5       22.53       10.97     14.51 o
  -3  13   5       63.01       80.56     19.52 o
  -1  13   5       20.87        9.37      8.66 o
   1  13   5       26.89       17.96      8.99 o
   3  13   5        0.29        8.55     10.52 o
   5  13   5        5.04        0.13      6.35 o
   7  13   5        7.99        1.13      7.43 o
   9  13   5        6.96        9.77      8.49 o
  11  13   5       73.07       89.25     26.31 o
 -18  14   5       17.60       11.07     27.20 o
 -16  14   5        3.51       13.09     40.85 o
 -14  14   5        0.10       18.69     32.32 o
 -12  14   5       85.21      102.37     33.80 o
 -10  14   5       41.03       30.22     20.49 o
  -8  14   5       18.69       10.88     17.76 o
  -6  14   5       59.13       59.25     11.66 o
  -4  14   5        1.82        7.85     10.89 o
  -2  14   5        7.74       17.79      8.15 o
   0  14   5       78.83       39.44     12.06 o
   2  14   5        6.73      -13.73      9.15 o
   4  14   5        3.83       -3.48     13.96 o
   6  14   5        0.02      -17.61     12.19 o
   8  14   5        5.28       11.85     17.69 o
  10  14   5       43.09       54.05     19.10 o
 -17  15   5        2.03        8.19     20.74 o
 -15  15   5        2.15       -1.30     22.96 o
 -13  15   5      113.94      142.65     49.99 o
 -11  15   5      367.39      434.09     62.14 o
  -9  15   5       46.94       33.00     20.69 o
  -7  15   5       54.74       28.10     18.82 o
  -5  15   5        2.10        1.89     10.61 o
  -3  15   5       19.20       30.80     11.75 o
  -1  15   5      397.38      396.93     52.38 o
   1  15   5       22.64       -1.08      8.16 o
   3  15   5        2.07       -8.76     15.06 o
   5  15   5       35.41       44.46     16.24 o
   7  15   5       13.98       13.04     12.70 o
   9  15   5        9.85        2.80     10.96 o
 -16  16   5       20.31       -2.61     11.73 o
 -14  16   5       64.22       41.44     43.81 o
 -12  16   5        6.84       15.44     37.59 o
 -10  16   5       66.83       86.29     30.77 o
  -8  16   5        9.36       17.79     20.33 o
  -6  16   5        3.63        5.95     10.48 o
  -4  16   5       23.11       43.19     15.61 o
  -2  16   5       53.26       33.59      9.99 o
   0  16   5       13.23        6.09     20.41 o
   2  16   5       89.74       76.36     24.10 o
   4  16   5        0.30       -5.08     11.25 o
   6  16   5        0.34       -0.09     15.87 o
   8  16   5       47.73       56.49     20.18 o
 -13  17   5        3.69       13.98     12.88 o
 -11  17   5        0.19       15.29     18.01 o
  -9  17   5       44.08       44.70     22.93 o
  -7  17   5        2.07        6.45     14.46 o
  -5  17   5       13.41       16.47      9.17 o
  -3  17   5       78.05       78.27     23.66 o
  -1  17   5       40.05       27.34     21.05 o
   1  17   5        1.05      -19.30     19.79 o
   3  17   5        0.89        6.71      9.98 o
   5  17   5       21.28       51.39     30.65 o
   7  17   5        0.11        3.84     23.38 o
 -12  18   5        1.02       21.39     13.83 o
 -10  18   5       37.96       33.54     34.96 o
  -8  18   5       26.92       31.48     20.38 o
  -6  18   5        0.92       20.61     17.09 o
  -4  18   5        2.89        4.35      9.86 o
  -2  18   5        7.19      -15.45     17.99 o
   0  18   5       26.14       21.91     19.48 o
   2  18   5       20.11       24.66     16.94 o
   4  18   5        3.78       -8.78     13.97 o
  -9  19   5       24.19        6.27      9.90 o
  -7  19   5        7.16        2.37     11.82 o
  -5  19   5        0.12       -3.24     19.17 o
  -3  19   5        1.00       -2.83     28.59 o
  -1  19   5        0.30       -3.50     22.39 o
   1  19   5        8.49       42.37     20.07 o
   3  19   5        5.34      -12.53     22.30 o
  -6  20   5       26.99       37.42      8.58 o
  -4  20   5        2.13       -3.27     26.27 o
  -2  20   5       17.99       35.09     27.42 o
 -22   0   6        1.45       10.94     37.66 o
 -20   0   6       74.37       82.63     36.48 o
 -18   0   6        6.81       -7.67     22.73 o
 -16   0   6       26.76       34.93     22.49 o
 -14   0   6      374.12      475.08     78.69 o
 -12   0   6      617.05      633.56     89.29 o
 -10   0   6      151.48      105.07     89.52 o
  -8   0   6       50.10       11.99     38.76 o
  -6   0   6     1093.34     1403.75    127.81 o
  -4   0   6        0.02        9.77     46.43 o
  -2   0   6      414.86      431.75     69.42 o
   0   0   6        4.11       37.04     25.89 o
   2   0   6      115.99       95.00     35.10 o
   4   0   6       12.79       11.16     39.28 o
   6   0   6       14.45       38.04     26.32 o
   8   0   6      114.30      159.17     35.48 o
  10   0   6      205.98      216.48     46.73 o
  12   0   6        6.69       35.12     40.49 o
 -21   1   6       27.88       45.43     19.62 o
 -19   1   6        6.48       18.82     10.92 o
 -17   1   6        0.69        8.33     13.93 o
 -15   1   6       11.07       17.18     19.21 o
 -13   1   6        7.65        1.50     18.04 o
 -11   1   6      103.77       81.03     35.38 o
  -9   1   6      115.26       86.63     25.58 o
  -7   1   6        2.21        8.67     17.54 o
  -5   1   6        0.07       -6.04      7.20 o
  -3   1   6      139.71       77.91     39.62 o
  -1   1   6       29.16        6.93     18.91 o
   1   1   6       56.42       71.11     18.84 o
   3   1   6       21.25       -4.98      8.04 o
   5   1   6        7.05       24.42     14.77 o
   7   1   6        5.52       17.63     14.33 o
   9   1   6        2.14        2.39      7.48 o
  11   1   6       44.42       30.31     20.21 o
  13   1   6        9.83       18.12     22.33 o
 -22   2   6       49.14       48.47     29.18 o
 -20   2   6        9.11        9.55      8.82 o
 -18   2   6        1.34        0.54      7.59 o
 -16   2   6        3.32        3.70     11.07 o
 -14   2   6      201.05      147.90     22.38 o
 -12   2   6       30.73       41.50     10.54 o
 -10   2   6       93.57       53.78     26.57 o
  -8   2   6      104.16      110.30     34.68 o
  -6   2   6      699.92      673.89     62.20 o
  -4   2   6      159.78      193.72     34.86 o
  -2   2   6      400.42      394.88     49.42 o
   0   2   6       57.92       57.51     19.29 o
   2   2   6      155.09      122.05     29.64 o
   4   2   6       53.89      116.76     30.20 o
   6   2   6       48.36       58.34     18.08 o
   8   2   6       42.95       80.98     25.61 o
  10   2   6        9.87        3.79     16.59 o
  12   2   6        1.25       14.86     11.14 o
 -21   3   6       15.10       -4.72     21.47 o
 -19   3   6        6.81        0.95     13.05 o
 -17   3   6        9.22       16.67     16.11 o
 -15   3   6       26.34       21.88     11.44 o
 -13   3   6       81.40       84.14     20.78 o
 -11   3   6       16.81       -0.25     13.59 o
  -9   3   6      390.38      332.02     40.42 o
  -7   3   6       67.95       51.18     18.82 o
  -5   3   6        0.76       11.20      9.27 o
  -3   3   6        7.17       -5.07      9.16 o
  -1   3   6        0.01       24.39     11.36 o
   1   3   6      311.91      240.78     37.50 o
   3   3   6      225.17      194.65     36.48 o
   5   3   6       11.94       -0.76     16.90 o
   7   3   6      260.45      288.88     43.62 o
   9   3   6       15.45       14.01     13.83 o
  11   3   6       32.29       24.21     19.76 o
  13   3   6        3.26       20.93     17.42 o
 -22   4   6       14.07       18.52     17.01 o
 -20   4   6       24.95        6.15     10.72 o
 -18   4   6        1.96       10.09      9.49 o
 -16   4   6       33.44       43.78     17.48 o
 -14   4   6        2.31        0.60     10.84 o
 -12   4   6        1.03       22.71     13.59 o
 -10   4   6       27.70       44.40     32.36 o
  -8   4   6       13.75       -8.85     15.38 o
  -6   4   6       25.08        0.89     15.13 o
  -4   4   6       79.45       72.16     21.34 o
  -2   4   6       16.09        5.15      9.50 o
   0   4   6      108.34       83.98     24.22 o
   2   4   6       48.94       47.73     16.19 o
   4   4   6       55.04       60.05     21.50 o
   6   4   6       92.55      109.56     29.03 o
   8   4   6       56.75       69.67     17.93 o
  10   4   6       25.83        2.76     14.66 o
  12   4   6        8.85        5.85     15.80 o
 -21   5   6       13.47       11.45     24.08 o
 -19   5   6       20.16      -10.31     12.53 o
 -17   5   6       17.41        8.64      9.28 o
 -15   5   6      157.53      164.63     28.78 o
 -13   5   6        2.28       -0.29      8.67 o
 -11   5   6      226.40      285.53     43.94 o
  -9   5   6      145.99      200.74     46.95 o
  -7   5   6       90.17       29.86     43.56 o
  -5   5   6      888.19      760.30     66.79 o
  -3   5   6       62.71       44.69     17.18 o
  -1   5   6      329.60      390.13     52.39 o
   1   5   6      259.17      277.32     41.82 o
   3   5   6      945.70     1112.90     89.43 o
   5   5   6      252.21      274.66     44.31 o
   7   5   6       57.85       91.67     26.80 o
   9   5   6       13.93       11.06      6.95 o
  11   5   6        8.33        0.71      9.30 o
 -20   6   6       11.30       13.21     13.79 o
 -18   6   6       25.07       38.20     13.46 o
 -16   6   6       42.91       49.36     14.75 o
 -14   6   6      104.61      156.37     27.26 o
 -12   6   6       32.50       33.38      9.60 o
 -10   6   6      712.64      784.08     56.86 o
  -8   6   6      340.75      339.94     41.65 o
  -6   6   6     1917.14     1924.18    109.00 o
  -4   6   6       82.52       50.63     17.53 o
  -2   6   6      917.79      972.81     79.78 o
   0   6   6       30.82       21.20     11.55 o
   2   6   6     1166.78     1292.67     96.01 o
   4   6   6        3.88       18.15     18.56 o
   6   6   6      229.40      296.24     46.83 o
   8   6   6        8.55       14.12      8.57 o
  10   6   6        6.00        3.77     17.90 o
  12   6   6        0.72       13.10     24.76 o
 -21   7   6        0.32       10.18     16.45 o
 -19   7   6       13.49       24.78     13.75 o
 -17   7   6       56.16       66.88     24.53 o
 -15   7   6       48.05       55.49     15.57 o
 -13   7   6       87.76      146.56     24.98 o
 -11   7   6       88.19       84.28     17.81 o
  -9   7   6      263.15      278.66     37.56 o
  -7   7   6     2041.03     2083.77    114.22 o
  -5   7   6      630.15      701.79     65.53 o
  -3   7   6       69.33       46.44     13.24 o
  -1   7   6       10.88       10.75     10.56 o
   1   7   6       85.04      165.21     33.56 o
   3   7   6      123.49      116.88     28.95 o
   5   7   6      260.87      282.23     46.40 o
   7   7   6      136.94      121.08     30.07 o
   9   7   6       32.33        9.76     10.31 o
  11   7   6        4.23       -0.68     14.00 o
 -20   8   6       11.86        4.37     25.46 o
 -18   8   6        2.19        5.81      6.61 o
 -16   8   6        9.07        8.80     14.94 o
 -14   8   6       23.46       21.84     15.61 o
 -12   8   6       82.22      109.45     23.10 o
 -10   8   6      447.78      540.60     46.13 o
  -8   8   6      150.49      143.91     29.97 o
  -6   8   6      532.41      651.38     65.09 o
  -4   8   6       32.77       27.55     18.26 o
  -2   8   6       23.85        9.50      7.98 o
   0   8   6       20.65        7.56     10.70 o
   2   8   6      376.43      429.67     62.09 o
   4   8   6      588.98      604.69     66.84 o
   6   8   6       92.83      118.10     27.11 o
   8   8   6      167.92       53.13     46.67 o
  10   8   6        0.73       -3.23     19.01 o
 -19   9   6       27.85       26.20     16.15 o
 -17   9   6      137.65      204.71     39.07 o
 -15   9   6      255.91      256.17     42.41 o
 -13   9   6      164.51      217.53     36.77 o
 -11   9   6      498.29      524.48     73.68 o
  -9   9   6      562.56      623.11     62.10 o
  -7   9   6      647.97      751.20     67.99 o
  -5   9   6      745.78      839.46     73.65 o
  -3   9   6       98.28      110.64     27.44 o
  -1   9   6      798.33      896.03     77.75 o
   1   9   6      171.59      204.00     45.79 o
   3   9   6       14.17       -0.23     31.09 o
   5   9   6       33.24       16.00     24.63 o
   7   9   6        6.12       12.06      3.97 o
   9   9   6        1.96        4.47     17.67 o
  11   9   6       23.57       13.24     12.96 o
 -18  10   6       40.07       51.01     19.52 o
 -16  10   6        1.06        5.55     22.15 o
 -14  10   6      194.62      200.01     36.35 o
 -12  10   6      153.86      127.89     29.01 o
 -10  10   6      388.91      454.90     68.58 o
  -8  10   6       83.15       85.23     24.91 o
  -6  10   6      554.28      776.34     70.17 o
  -4  10   6       95.46       72.69     27.15 o
  -2  10   6      562.70      614.37     78.81 o
   0  10   6        0.77       17.73     29.53 o
   2  10   6      103.13      125.18     27.63 o
   4  10   6       23.43       24.30     11.31 o
   6  10   6      144.96      164.17     43.37 o
   8  10   6        0.58      -11.00     10.06 o
  10  10   6       67.50       78.99     20.66 o
 -17  11   6        4.10      -15.41     29.60 o
 -15  11   6        0.74       -7.19     17.01 o
 -13  11   6        2.23      -15.55     15.32 o
 -11  11   6      156.46      142.83     34.94 o
  -9  11   6        2.43       26.52     19.36 o
  -7  11   6       28.04       30.88     20.19 o
  -5  11   6       80.05      132.36     38.47 o
  -3  11   6      100.68       70.50     34.33 o
  -1  11   6      162.82      201.55     44.96 o
   1  11   6       35.68       63.81     30.77 o
   3  11   6        5.35      -20.84     17.33 o
   5  11   6        4.81       17.35      9.50 o
   7  11   6       78.69      105.30     19.37 o
   9  11   6       36.77       42.47     15.38 o
 -18  12   6       16.59      -10.23     30.63 o
 -16  12   6       16.42      -14.29     18.08 o
 -14  12   6      241.17      309.01     58.63 o
 -12  12   6      175.36      175.45     33.44 o
 -10  12   6      268.42      293.70     46.76 o
  -8  12   6       24.58       12.49     16.78 o
  -6  12   6       61.01      116.10     35.81 o
  -4  12   6      163.38      201.85     52.09 o
  -2  12   6       34.01       37.34     36.30 o
   0  12   6        0.41        7.86     13.49 o
   2  12   6       29.40       86.25     32.27 o
   4  12   6        0.00       -8.71     17.59 o
   6  12   6        8.96       22.58     13.72 o
   8  12   6       49.45       65.84     22.86 o
 -17  13   6        4.87       -6.85     25.84 o
 -15  13   6       40.10       29.35     27.66 o
 -13  13   6       59.14       26.39     27.57 o
 -11  13   6       23.94       25.99     16.64 o
  -9  13   6        0.00        2.74     17.31 o
  -7  13   6       56.98       43.20     14.39 o
  -5  13   6       59.41       18.75     10.32 o
  -3  13   6        8.30        1.92     15.74 o
  -1  13   6      616.86      654.52     70.38 o
   1  13   6      152.64      159.93     35.35 o
   3  13   6        0.21       12.50     13.74 o
   5  13   6       12.29        0.03      4.84 o
   7  13   6       23.94       36.89     10.23 o
 -16  14   6        5.74       27.91     25.59 o
 -14  14   6       26.83       28.72     48.19 o
 -12  14   6        4.08        6.43     20.13 o
 -10  14   6       66.01       54.82     24.53 o
  -8  14   6        4.30        3.81     17.90 o
  -6  14   6        2.75       15.36     31.37 o
  -4  14   6        3.89        1.07      9.71 o
  -2  14   6       22.49       -2.23     17.39 o
   0  14   6       12.39       21.63     15.54 o
   2  14   6       14.84       14.76      9.58 o
   4  14   6        2.63       -2.68     11.15 o
   6  14   6       14.70       14.36      9.80 o
 -13  15   6       15.45        3.11     23.56 o
 -11  15   6       50.89       60.60     16.86 o
  -9  15   6        4.61        1.50     16.45 o
  -7  15   6        2.84       15.04     10.23 o
  -5  15   6        4.33        2.45     16.01 o
  -3  15   6       33.15       48.36     17.09 o
  -1  15   6       93.69       93.25     26.05 o
   1  15   6        5.30        6.80     17.38 o
   3  15   6        0.08       -7.15     19.55 o
   5  15   6       11.20       19.08     10.62 o
 -12  16   6        3.04       11.91     38.52 o
 -10  16   6        1.12      -11.12     13.15 o
  -8  16   6        6.68       33.75     14.71 o
  -6  16   6       41.73       53.80     23.78 o
  -4  16   6        4.70       44.05     19.81 o
  -2  16   6       25.24       26.88     13.87 o
   0  16   6        5.92       -2.42     16.85 o
   2  16   6        2.92        3.40     16.79 o
   4  16   6        8.47        8.13     11.98 o
 -11  17   6        4.94       29.73     24.51 o
  -9  17   6        7.74       15.11     14.20 o
  -7  17   6        0.00       13.19     13.87 o
  -5  17   6       18.20       25.14     13.25 o
  -3  17   6        6.76        7.87     16.91 o
  -1  17   6        0.95        6.94     13.50 o
   1  17   6       29.82       69.48     33.94 o
  -6  18   6        1.45       -5.98     14.14 o
  -4  18   6        4.89        7.42     14.27 o
  -2  18   6        0.52        3.64      7.22 o
 -19   1   7        4.19        5.43     19.11 o
 -17   1   7        0.02      -19.05     18.13 o
 -15   1   7       84.52       40.15     20.59 o
 -13   1   7       32.48       26.61     14.84 o
 -11   1   7       14.54        2.77     14.70 o
  -9   1   7      103.62       97.76     20.20 o
  -7   1   7        3.84       15.65     21.79 o
  -5   1   7        0.02       -4.83      3.22 o
  -3   1   7      139.72       94.59     32.91 o
  -1   1   7       51.86       43.27     11.90 o
   1   1   7       28.92       39.78     14.67 o
   3   1   7        5.19       23.00     17.22 o
   5   1   7      105.21      107.47     32.19 o
   7   1   7        5.82       -3.32     18.66 o
   9   1   7       20.52        7.17     23.76 o
 -20   2   7        1.90        3.82     21.38 o
 -18   2   7        2.59      -10.90     12.95 o
 -16   2   7       11.17       -0.31     12.05 o
 -14   2   7       20.61        2.06     16.87 o
 -12   2   7      120.09      137.33     25.25 o
 -10   2   7      188.95      243.52     48.86 o
  -8   2   7       86.88      116.30     26.96 o
  -6   2   7      288.16      300.79     48.84 o
  -4   2   7       29.82       28.38     19.07 o
  -2   2   7      182.27      133.74     22.27 o
   0   2   7      199.71      109.78     57.32 o
   2   2   7        0.74        9.71     13.90 o
   4   2   7       62.91      105.34     32.44 o
   6   2   7       60.68       86.83     33.53 o
   8   2   7        0.84       21.41     19.63 o
  10   2   7       46.86       42.11     22.76 o
 -19   3   7       19.26       11.60     16.74 o
 -17   3   7       15.12       11.40     20.96 o
 -15   3   7      147.77      156.97     38.93 o
 -13   3   7       17.58        6.19     22.61 o
 -11   3   7      178.49      172.13     29.78 o
  -9   3   7       10.62        8.49     30.13 o
  -7   3   7       15.34       -2.91     17.98 o
  -5   3   7       75.99       64.95     19.28 o
  -3   3   7       64.41       70.53     21.85 o
  -1   3   7        0.19        1.64     20.80 o
   1   3   7       74.75       84.56     25.56 o
   3   3   7      115.20      126.12     34.54 o
   5   3   7      253.00      262.74     51.60 o
   7   3   7        1.24        9.18     18.51 o
   9   3   7        1.57       -2.56     18.94 o
 -20   4   7       48.57       57.76     20.04 o
 -18   4   7        1.18        7.72     18.75 o
 -16   4   7       85.90       71.61     33.53 o
 -14   4   7       19.53       31.05     16.25 o
 -12   4   7      266.95      327.56     49.27 o
 -10   4   7       45.96       61.68     24.46 o
  -8   4   7      122.30      119.01     29.20 o
  -6   4   7        9.08       -0.37     12.54 o
  -4   4   7        8.00       -5.29     10.72 o
  -2   4   7        6.54        5.07     14.93 o
   0   4   7        5.98       20.35     19.16 o
   2   4   7      137.57      154.89     35.28 o
   4   4   7       20.01       30.66     18.31 o
   6   4   7        0.11       34.08     31.71 o
   8   4   7        4.68       32.33     16.95 o
 -19   5   7        1.23       15.59     10.64 o
 -17   5   7       19.94       36.97     19.18 o
 -15   5   7       70.68       86.76     27.23 o
 -13   5   7      104.56      146.82     35.38 o
 -11   5   7       19.38       28.58     24.40 o
  -9   5   7        0.73       10.00     26.88 o
  -7   5   7      242.01      224.75     35.09 o
  -5   5   7      887.48     1075.28     90.12 o
  -3   5   7        0.07       14.49     11.68 o
  -1   5   7       11.78       12.23     25.15 o
   1   5   7       27.88       31.28     11.94 o
   3   5   7       22.63       61.44     24.81 o
   5   5   7      378.24      423.63     72.45 o
   7   5   7        0.49        5.72     17.78 o
   9   5   7        3.26      -13.26     17.82 o
 -18   6   7        0.30        1.62     14.51 o
 -16   6   7       69.31      108.49     40.67 o
 -14   6   7        1.24       25.72     19.26 o
 -12   6   7       95.57      155.49     38.14 o
 -10   6   7        6.18       -3.99     27.55 o
  -8   6   7        8.09       -3.56     35.92 o
  -6   6   7       79.40       76.65     20.60 o
  -4   6   7      194.92      208.85     40.75 o
  -2   6   7       17.83       33.08     21.89 o
   0   6   7       43.77       29.55     17.94 o
   2   6   7      189.33      181.14     41.40 o
   4   6   7      189.84      283.89     58.72 o
   6   6   7       28.77       53.60     22.24 o
   8   6   7        0.52        5.76     21.25 o
 -19   7   7       40.67       71.62     32.54 o
 -17   7   7        0.12        4.08     27.24 o
 -15   7   7      474.37      613.35     87.93 o
 -13   7   7        0.27       22.72     24.25 o
 -11   7   7      299.17      373.70     48.89 o
  -9   7   7       35.34       -2.27     19.45 o
  -7   7   7        9.21       -3.26     19.49 o
  -5   7   7        3.30        9.93     15.60 o
  -3   7   7       59.27      118.89     28.98 o
  -1   7   7       33.00       24.41     24.66 o
   1   7   7       10.15       22.28     18.05 o
   3   7   7       15.12        9.54     21.38 o
   5   7   7       12.32        7.90     16.69 o
   7   7   7       38.40       41.62     14.72 o
 -18   8   7        0.01        5.05     18.63 o
 -16   8   7        4.61       40.61     35.07 o
 -14   8   7       24.83       49.96     28.32 o
 -12   8   7        0.46       18.77     23.22 o
 -10   8   7      258.29      254.53     43.95 o
  -8   8   7       16.14        0.25     21.01 o
  -6   8   7      238.22      260.03     41.62 o
  -4   8   7       94.44       72.81     19.60 o
  -2   8   7        1.39       33.97     22.59 o
   0   8   7       24.54       37.35     18.87 o
   2   8   7        0.40       15.06     30.23 o
   4   8   7       38.47       76.36     31.42 o
   6   8   7        1.92       -9.77     13.85 o
   8   8   7        4.50      -12.85     17.83 o
 -17   9   7       15.75       70.42     32.71 o
 -15   9   7        6.89        5.93     19.61 o
 -13   9   7        1.07       16.83     32.74 o
 -11   9   7        0.01       13.76     29.56 o
  -9   9   7      100.86      104.18     27.78 o
  -7   9   7      391.63      468.40     56.54 o
  -5   9   7      147.89      141.88     36.71 o
  -3   9   7       14.96       17.47     12.32 o
  -1   9   7        2.23       35.15     30.95 o
   1   9   7       11.97       11.53     34.80 o
   3   9   7      199.50      154.39     38.07 o
   5   9   7       75.64       72.91     47.41 o
   7   9   7       62.13       75.39     20.60 o
 -16  10   7        5.65        1.98     31.96 o
 -14  10   7      127.44       75.42     29.42 o
 -12  10   7        2.80      -20.37     15.73 o
 -10  10   7      321.75      324.34     65.62 o
  -8  10   7        4.80       53.13     25.76 o
  -6  10   7      172.15      105.05     31.68 o
  -4  10   7      196.95      194.31     38.63 o
  -2  10   7        3.32       16.51     23.36 o
   0  10   7        5.53        8.70     24.37 o
   2  10   7        5.98       15.97      7.29 o
   4  10   7       17.43        1.18     58.14 o
   6  10   7       27.24       50.72     21.97 o
 -15  11   7       42.08       37.35     25.91 o
 -13  11   7       20.41       74.41     33.78 o
 -11  11   7       55.30       53.81     28.24 o
  -9  11   7       16.85       33.05     26.61 o
  -7  11   7      288.28      284.96     62.09 o
  -5  11   7        1.04       -3.81     17.16 o
  -3  11   7        1.20        7.51     24.67 o
  -1  11   7        5.01       29.07     39.54 o
   1  11   7       74.26       78.45     48.30 o
   3  11   7      100.72      157.70     54.70 o
   5  11   7        0.91       17.62     45.44 o
 -14  12   7        0.01       13.02     22.23 o
 -12  12   7       46.16       37.69     16.50 o
 -10  12   7       13.78       48.01     30.91 o
  -8  12   7      153.19      182.10     54.17 o
  -6  12   7       24.07       43.15     52.74 o
  -4  12   7        0.92        5.20     36.76 o
  -2  12   7        0.12       -2.41     24.38 o
   0  12   7        2.61       13.94     28.23 o
   2  12   7        1.67       20.25     30.33 o
   4  12   7        0.42        1.27     18.71 o
 -13  13   7       29.01       60.11     31.79 o
 -11  13   7       46.90       78.35     26.81 o
  -9  13   7        9.12       32.57     22.91 o
  -7  13   7       10.43       24.41     25.68 o
  -5  13   7        1.02      -34.28     22.85 o
  -3  13   7        1.40        2.59     19.25 o
  -1  13   7        0.22       -7.78     17.22 o
   1  13   7        5.62       15.01     29.14 o
   3  13   7        3.74      -14.57     17.81 o
 -10  14   7        2.96       22.87     16.27 o
  -8  14   7       12.21       40.16     25.59 o
  -6  14   7        4.12       -6.10     30.35 o
  -4  14   7        0.24        1.99     29.91 o
  -2  14   7        7.21      -12.09     22.49 o
   0  14   7       10.92       24.55     34.67 o
  -9  15   7       29.17       32.56     21.40 o
  -7  15   7        0.01       -0.09     15.82 o
  -5  15   7       24.32       29.53     42.33 o
  -3  15   7       11.67        9.62     24.04 o
 -16   0   8       33.67       11.35     37.03 o
 -14   0   8       52.08       75.61     31.25 o
 -12   0   8        0.29       -8.03     19.50 o
 -10   0   8      125.96      165.61     64.45 o
  -8   0   8      323.47      373.46     84.24 o
  -6   0   8      113.93      128.34     46.28 o
  -4   0   8       88.44       87.30     39.72 o
  -2   0   8       23.22       14.67     28.47 o
   0   0   8      417.42      484.16     97.88 o
   2   0   8      109.15      193.08     64.00 o
   4   0   8       74.64      118.42    136.84 o
 -17   1   8        1.37      -10.64     15.94 o
 -15   1   8        0.20       10.33      6.97 o
 -13   1   8        9.16       12.92     16.23 o
 -11   1   8       79.14       74.56     29.59 o
  -9   1   8      215.40      306.70     52.26 o
  -7   1   8        8.33       31.31     18.78 o
  -5   1   8       35.05       10.13     24.62 o
  -3   1   8        9.99        2.31      8.78 o
  -1   1   8       12.50       18.82     17.95 o
   1   1   8       21.47       26.21     26.08 o
   3   1   8        2.85       60.85     30.03 o
   5   1   8       39.18       81.90     26.54 o
 -16   2   8        0.01        9.05     15.49 o
 -14   2   8        0.39       17.85     16.89 o
 -12   2   8        0.03        4.84     15.61 o
 -10   2   8       50.16      124.68     36.09 o
  -8   2   8      262.34      305.99     51.72 o
  -6   2   8        4.90       19.64     12.55 o
  -4   2   8        1.63        1.42     39.38 o
  -2   2   8        2.55      -10.18      6.79 o
   0   2   8       23.60        9.24     14.28 o
   2   2   8       40.87       51.28     21.17 o
   4   2   8       16.66      104.16     47.10 o
 -17   3   8        0.16      -27.05     18.03 o
 -15   3   8       59.56       38.38     19.92 o
 -13   3   8        0.11        6.55     17.71 o
 -11   3   8       17.53       32.04     16.02 o
  -9   3   8       97.85      106.96     29.83 o
  -7   3   8        1.62       -0.82     21.43 o
  -5   3   8        1.89       12.04     16.49 o
  -3   3   8       28.52       13.85     17.17 o
  -1   3   8       81.02       56.14     29.23 o
   1   3   8       75.47      108.98     34.81 o
   3   3   8        4.00       14.32     21.30 o
   5   3   8       83.34      138.71     40.91 o
 -16   4   8       11.35       18.77     33.07 o
 -14   4   8       28.17       40.31     22.76 o
 -12   4   8        7.07        4.93     20.88 o
 -10   4   8       21.30       45.39     18.26 o
  -8   4   8        9.04       -8.33     10.52 o
  -6   4   8        7.10        6.73      7.43 o
  -4   4   8       49.26       41.02     16.84 o
  -2   4   8        0.90       -2.15     26.04 o
   0   4   8       68.59       32.64     32.14 o
   2   4   8        9.82       49.54     22.36 o
   4   4   8        0.13        7.99     29.04 o
 -15   5   8      234.01      243.80     63.30 o
 -13   5   8       24.28        8.58     17.53 o
 -11   5   8       38.05       14.60     17.65 o
  -9   5   8       92.22       97.66     26.72 o
  -7   5   8       25.04        5.66     11.13 o
  -5   5   8       11.31       47.13     23.44 o
  -3   5   8        0.54       12.59     13.96 o
  -1   5   8       23.13       17.07     21.84 o
   1   5   8       74.38      105.37     30.88 o
   3   5   8       53.90       26.12      7.44 o
 -14   6   8       13.09        6.42     51.44 o
 -12   6   8        5.69       13.20     20.36 o
 -10   6   8       12.58        2.35     10.84 o
  -8   6   8       48.63       32.60     16.63 o
  -6   6   8        6.78        3.91     11.54 o
  -4   6   8        5.31       13.51     17.55 o
  -2   6   8        3.55       -7.66     16.47 o
   0   6   8       76.42      103.10     30.53 o
   2   6   8        6.26        9.91     16.79 o
 -15   7   8       36.60       99.18     37.83 o
 -13   7   8       21.16      -24.96     46.63 o
 -11   7   8        2.76       -9.07     25.18 o
  -9   7   8       66.36       43.07     16.87 o
  -7   7   8      111.89      133.92     33.02 o
  -5   7   8        1.89       40.26     26.58 o
  -3   7   8        0.46       32.47     20.95 o
  -1   7   8        0.01      -13.06     20.77 o
   1   7   8       48.43       53.57     28.30 o
   3   7   8       80.82      126.22     45.59 o
 -14   8   8       43.94       39.12     31.58 o
 -12   8   8        2.82      -31.00     21.30 o
 -10   8   8        1.25        4.13     21.38 o
  -8   8   8        1.35      -21.65     18.60 o
  -6   8   8        2.10       -2.20      9.46 o
  -4   8   8       33.27       31.44     21.46 o
  -2   8   8        3.88       -9.30     17.71 o
   0   8   8       70.60       48.93     31.51 o
   2   8   8       35.41      100.10     42.96 o
 -13   9   8       26.29       47.16     26.65 o
 -11   9   8       10.37       -2.95     20.63 o
  -9   9   8       69.49       60.46     34.30 o
  -7   9   8        0.23       18.07     12.39 o
  -5   9   8       14.39        7.47     15.28 o
  -3   9   8        0.29       27.70     29.51 o
  -1   9   8        8.63       10.37     34.33 o
   1   9   8       13.07       31.08     18.81 o
 -10  10   8       27.27       -7.17     20.41 o
  -8  10   8       27.52       -0.77     53.36 o
  -6  10   8        5.38        3.61     20.94 o
  -4  10   8        4.28        5.65     10.07 o
  -2  10   8        1.42       53.11     51.80 o
   0  10   8        1.29       -1.14     56.09 o
  -9  11   8        8.58       30.91     36.08 o
  -7  11   8       24.25       30.61     31.59 o
  -5  11   8       13.88       10.19     19.27 o
  -3  11   8        4.86       55.20     31.60 o
  -9   1   9       49.21       66.32     26.92 o
  -7   1   9       32.29        1.10     21.80 o
  -5   1   9        3.50        9.63     10.05 o
  -3   1   9       18.03        3.07     23.51 o
 -10   2   9       19.27       42.85     28.62 o
  -8   2   9       11.76        0.80     26.51 o
  -6   2   9        5.73       -9.83     13.02 o
  -4   2   9       28.99       20.30     17.40 o
  -9   3   9       77.54       84.78     38.46 o
  -7   3   9       17.12       39.14     15.36 o
  -5   3   9        5.08        8.53     24.86 o
 
